# Supplementary material for: Creation and Implementation of Virtual Urogynecology Patient Cases for Medical Student Education
Source: MedEdPORTAL. 2022 May 27;18:11259. doi: 10.15766/mep_2374-8265.11259 (PMC9135914; doi:10.15766/mep_2374-8265.11259)
Supplement: Supplementary file 1 — Case 1 Mixed Urinary Incontinence folderCase 2 Stress Urinary Incontinence folderCase 3 Pelvic Organ Prolapse folderGuide for Virtual Patient Cases.docxGuide for Faculty Debriefing Session.docxSurvey for Virtual Cases.docx [file mep_2374-8265.11259-s001.zip]

Archive with 84 entries (69 files):
- A. Case 1 Mixed Urinary Incontinence/
- A. Case 1 Mixed Urinary Incontinence/content/
- A. Case 1 Mixed Urinary Incontinence/content/assets/
- A. Case 1 Mixed Urinary Incontinence/content/assets/bvchfSmjpRIUeKXl_17jmZIwNEoxz_J8_.png
- A. Case 1 Mixed Urinary Incontinence/content/assets/CikUYNEhka8r0T9B_small.png
- A. Case 1 Mixed Urinary Incontinence/content/assets/CLxddnq2Hv127xa-_e6xzlYDBO76yMIrh.jpg
- A. Case 1 Mixed Urinary Incontinence/content/assets/dccfT_kMF7g5vQUT_IVGsMZueg4lhmykw-Urogyn Case 1 Mrs. Green - Visit Summary.pdf
- A. Case 1 Mixed Urinary Incontinence/content/goodbye.html
- A. Case 1 Mixed Urinary Incontinence/content/index.html
- A. Case 1 Mixed Urinary Incontinence/content/lib/
- A. Case 1 Mixed Urinary Incontinence/content/lib/fonts/
- A. Case 1 Mixed Urinary Incontinence/content/lib/fonts/icomoon.ttf
- A. Case 1 Mixed Urinary Incontinence/content/lib/fonts/icomoon.woff
- A. Case 1 Mixed Urinary Incontinence/content/lib/fonts/Lato-Black.woff
- A. Case 1 Mixed Urinary Incontinence/content/lib/fonts/Lato-Bold.woff
- A. Case 1 Mixed Urinary Incontinence/content/lib/fonts/Lato-Italic.woff
- A. Case 1 Mixed Urinary Incontinence/content/lib/fonts/Lato-Light.woff
- A. Case 1 Mixed Urinary Incontinence/content/lib/fonts/Lato-Regular.woff
- A. Case 1 Mixed Urinary Incontinence/content/lib/fonts/OpenSans-Bold.woff
- A. Case 1 Mixed Urinary Incontinence/content/lib/fonts/OpenSans-Italic.woff
- A. Case 1 Mixed Urinary Incontinence/content/lib/fonts/OpenSans-Light.woff
- A. Case 1 Mixed Urinary Incontinence/content/lib/fonts/OpenSans-Regular.woff
- A. Case 1 Mixed Urinary Incontinence/content/lib/icomoon.css
- A. Case 1 Mixed Urinary Incontinence/content/lib/lzwcompress.js
- A. Case 1 Mixed Urinary Incontinence/content/lib/main.bundle.css
- A. Case 1 Mixed Urinary Incontinence/content/lib/main.bundle.js
- A. Case 1 Mixed Urinary Incontinence/content/lib/player-0.0.11.min.js
- B. Case 2 Stress Urinary Incontinence/
- B. Case 2 Stress Urinary Incontinence/content/
- B. Case 2 Stress Urinary Incontinence/content/assets/
- B. Case 2 Stress Urinary Incontinence/content/assets/67sG3szouGOxUq-e_small.png
- B. Case 2 Stress Urinary Incontinence/content/assets/6_pDoolgFe09PrR1_4fH2vDNT6apW0iV8.png
- B. Case 2 Stress Urinary Incontinence/content/assets/a4A6oxSK3FoREK-P_MSTYeSNW8QsHWMV3-Urogyn Case 2 Mrs. Smith - Visit Summary.pdf
- B. Case 2 Stress Urinary Incontinence/content/assets/opwA5VGL4w4DwI-D_e6xzlYDBO76yMIrh.jpg
- B. Case 2 Stress Urinary Incontinence/content/goodbye.html
- B. Case 2 Stress Urinary Incontinence/content/index.html
- B. Case 2 Stress Urinary Incontinence/content/lib/
- B. Case 2 Stress Urinary Incontinence/content/lib/fonts/
- B. Case 2 Stress Urinary Incontinence/content/lib/fonts/icomoon.ttf
- B. Case 2 Stress Urinary Incontinence/content/lib/fonts/icomoon.woff
- B. Case 2 Stress Urinary Incontinence/content/lib/fonts/Lato-Black.woff
- B. Case 2 Stress Urinary Incontinence/content/lib/fonts/Lato-Bold.woff
- B. Case 2 Stress Urinary Incontinence/content/lib/fonts/Lato-Italic.woff
- B. Case 2 Stress Urinary Incontinence/content/lib/fonts/Lato-Light.woff
- B. Case 2 Stress Urinary Incontinence/content/lib/fonts/Lato-Regular.woff
- B. Case 2 Stress Urinary Incontinence/content/lib/fonts/OpenSans-Bold.woff
- B. Case 2 Stress Urinary Incontinence/content/lib/fonts/OpenSans-Italic.woff
- B. Case 2 Stress Urinary Incontinence/content/lib/fonts/OpenSans-Light.woff
- B. Case 2 Stress Urinary Incontinence/content/lib/fonts/OpenSans-Regular.woff
- B. Case 2 Stress Urinary Incontinence/content/lib/icomoon.css
- B. Case 2 Stress Urinary Incontinence/content/lib/lzwcompress.js
- B. Case 2 Stress Urinary Incontinence/content/lib/main.bundle.css
- B. Case 2 Stress Urinary Incontinence/content/lib/main.bundle.js
- B. Case 2 Stress Urinary Incontinence/content/lib/player-0.0.11.min.js
- C. Case 3 Pelvic Organ Prolapse/
- C. Case 3 Pelvic Organ Prolapse/content/
- C. Case 3 Pelvic Organ Prolapse/content/assets/
- C. Case 3 Pelvic Organ Prolapse/content/assets/aQWW76zMJFy_Waei_e6xzlYDBO76yMIrh.jpg
- C. Case 3 Pelvic Organ Prolapse/content/assets/I28hfM559hWCDxd4_PNobn6_HiIXcup5l-Urogyn Case 3 Mrs. Jones - Visit Summary.pdf
- C. Case 3 Pelvic Organ Prolapse/content/assets/XPspyulNWYtJycB__small.png
- C. Case 3 Pelvic Organ Prolapse/content/goodbye.html
- C. Case 3 Pelvic Organ Prolapse/content/index.html
- C. Case 3 Pelvic Organ Prolapse/content/lib/
- C. Case 3 Pelvic Organ Prolapse/content/lib/fonts/
- C. Case 3 Pelvic Organ Prolapse/content/lib/fonts/icomoon.ttf
- C. Case 3 Pelvic Organ Prolapse/content/lib/fonts/icomoon.woff
- C. Case 3 Pelvic Organ Prolapse/content/lib/fonts/Lato-Black.woff
- C. Case 3 Pelvic Organ Prolapse/content/lib/fonts/Lato-Bold.woff
- C. Case 3 Pelvic Organ Prolapse/content/lib/fonts/Lato-Italic.woff
- C. Case 3 Pelvic Organ Prolapse/content/lib/fonts/Lato-Light.woff
- C. Case 3 Pelvic Organ Prolapse/content/lib/fonts/Lato-Regular.woff
- C. Case 3 Pelvic Organ Prolapse/content/lib/fonts/OpenSans-Bold.woff
- C. Case 3 Pelvic Organ Prolapse/content/lib/fonts/OpenSans-Italic.woff
- C. Case 3 Pelvic Organ Prolapse/content/lib/fonts/OpenSans-Light.woff
- C. Case 3 Pelvic Organ Prolapse/content/lib/fonts/OpenSans-Regular.woff
- C. Case 3 Pelvic Organ Prolapse/content/lib/icomoon.css
- C. Case 3 Pelvic Organ Prolapse/content/lib/lzwcompress.js
- C. Case 3 Pelvic Organ Prolapse/content/lib/main.bundle.css
- C. Case 3 Pelvic Organ Prolapse/content/lib/main.bundle.js
- C. Case 3 Pelvic Organ Prolapse/content/lib/player-0.0.11.min.js
- D. Guide for Virtual Patient Cases.docx
- E. Guide for Faculty Debriefing Session.docx
- Educational_Summary_Report_11259.pdf
- F. Survey for Virtual Cases.docx
