# Supplementary material for: Creation and Implementation of Virtual Urogynecology Patient Cases for Medical Student Education
Source: MedEdPORTAL. 2022 May 27;18:11259. doi: 10.15766/mep_2374-8265.11259 (PMC9135914; doi:10.15766/mep_2374-8265.11259)
Supplement: Supplementary file 1 — Case 1 Mixed Urinary Incontinence folderCase 2 Stress Urinary Incontinence folderCase 3 Pelvic Organ Prolapse folderGuide for Virtual Patient Cases.docxGuide for Faculty Debriefing Session.docxSurvey for Virtual Cases.docx [file mep_2374-8265.11259-s001.zip › A. Case 1 Mixed Urinary Incontinence/content/lib/main.bundle.js]

!function(e){var t={};function n(r){if(t[r])return t[r].exports;var i=t[r]={i:r,l:!1,exports:{}};return e[r].call(i.exports,i,i.exports,n),i.l=!0,i.exports}n.m=e,n.c=t,n.d=function(e,t,r){n.o(e,t)||Object.defineProperty(e,t,{enumerable:!0,get:r})},n.r=function(e){"undefined"!=typeof Symbol&&Symbol.toStringTag&&Object.defineProperty(e,Symbol.toStringTag,{value:"Module"}),Object.defineProperty(e,"__esModule",{value:!0})},n.t=function(e,t){if(1&t&&(e=n(e)),8&t)return e;if(4&t&&"object"==typeof e&&e&&e.__esModule)return e;var r=Object.create(null);if(n.r(r),Object.defineProperty(r,"default",{enumerable:!0,value:e}),2&t&&"string"!=typeof e)for(var i in e)n.d(r,i,function(t){return e[t]}.bind(null,i));return r},n.n=function(e){var t=e&&e.__esModule?function(){return e.default}:function(){return e};return n.d(t,"a",t),t},n.o=function(e,t){return Object.prototype.hasOwnProperty.call(e,t)},n.p="https://articulateusercontent.com/rise/runtimes/rise-frontend/",n(n.s=2678)}([function(e,t,n){"use strict";e.exports=n(1236)},function(e,t,n){e.exports=n(1247)()},function(e,t,n){var r;
/*!
  Copyright (c) 2016 Jed Watson.
  Licensed under the MIT License (MIT), see
  http://jedwatson.github.io/classnames
*/
/*!
  Copyright (c) 2016 Jed Watson.
  Licensed under the MIT License (MIT), see
  http://jedwatson.github.io/classnames
*/
!function(){"use strict";var n={}.hasOwnProperty;function i(){for(var e=[],t=0;t<arguments.length;t++){var r=arguments[t];if(r){var o=typeof r;if("string"===o||"number"===o)e.push(r);else if(Array.isArray(r))e.push(i.apply(null,r));else if("object"===o)for(var a in r)n.call(r,a)&&r[a]&&e.push(a)}}return e.join(" ")}e.exports?e.exports=i:void 0===(r=function(){return i}.apply(t,[]))||(e.exports=r)}()},function(e,t,n){e.exports=n(1250)},function(e,t,n){e.exports=n(1300)},function(e,t,n){"use strict";n.d(t,"a",function(){return s});var r=n(524),i=n.n(r),o=n(525),a=n.n(o);function s(e){return(s=i.a?a.a:function(e){return e.__proto__||a()(e)})(e)}},function(e,t,n){"use strict";function r(e){if(void 0===e)throw new ReferenceError("this hasn't been initialised - super() hasn't been called");return e}n.d(t,"a",function(){return r})},function(e,t,n){var r=n(25),i=n(456);e.exports=function(){if(0===arguments.length)throw new Error("compose requires at least one argument");return r.apply(this,i(arguments))}},function(e,t,n){"use strict";function r(e,t){if(!(e instanceof t))throw new TypeError("Cannot call a class as a function")}n.d(t,"a",function(){return r})},function(e,t,n){"use strict";n.d(t,"a",function(){return a});var r=n(522),i=n.n(r);function o(e,t){for(var n=0;n<t.length;n++){var r=t[n];r.enumerable=r.enumerable||!1,r.configurable=!0,"value"in r&&(r.writable=!0),i()(e,r.key,r)}}function a(e,t,n){return t&&o(e.prototype,t),n&&o(e,n),e}},function(e,t,n){"use strict";n.d(t,"a",function(){return a});var r=n(523),i=n.n(r),o=n(339);function a(e,t){if("function"!=typeof t&&null!==t)throw new TypeError("Super expression must either be null or a function");e.prototype=i()(t&&t.prototype,{constructor:{value:e,writable:!0,configurable:!0}}),t&&Object(o.a)(e,t)}},function(e,t,n){"use strict";n.d(t,"a",function(){return o});var r=n(522),i=n.n(r);function o(e,t,n){return t in e?i()(e,t,{value:n,enumerable:!0,configurable:!0,writable:!0}):e[t]=n,e}},function(e,t,n){(function(t){var n;n="undefined"!=typeof window?window:void 0!==t?t:"undefined"!=typeof self?self:{},e.exports=n}).call(this,n(95))},function(e,t,n){"use strict";n.d(t,"a",function(){return a});var r=n(253),i=n.n(r),o=n(6);function a(e,t){return!t||"object"!==i()(t)&&"function"!=typeof t?Object(o.a)(e):t}},function(e,t,n){var r=n(18);e.exports=r(function(e,t){return t[e]})},function(e,t,n){e.exports=n(1348)},function(e,t,n){var r=n(48);e.exports=r(function(e){return function(){return e}})},function(e,t,n){var r=n(58),i=n(34);e.exports=r(function(e,t,n){return i(t,n[e])})},function(e,t,n){var r=n(48),i=n(454);e.exports=function(e){return function t(n,o){switch(arguments.length){case 0:return t;case 1:return i(n)?t:r(function(t){return e(n,t)});default:return i(n)&&i(o)?t:i(n)?r(function(t){return e(t,o)}):i(o)?r(function(t){return e(n,t)}):e(n,o)}}}},function(e,t,n){"use strict";n.d(t,"a",function(){return E}),n.d(t,"i",function(){return S}),n.d(t,"l",function(){return T}),n.d(t,"h",function(){return C}),n.d(t,"m",function(){return O}),n.d(t,"j",function(){return j}),n.d(t,"k",function(){return A}),n.d(t,"b",function(){return P}),n.d(t,"c",function(){return N}),n.d(t,"d",function(){return I}),n.d(t,"e",function(){return L}),n.d(t,"f",function(){return D}),n.d(t,"g",function(){return R});var r=n(78),i=n.n(r),o=n(137),a=n.n(o),s=n(90),c=n.n(s),u=n(16),l=n.n(u),d=n(118),f=n.n(d),p=n(229),h=n.n(p),m=n(51),v=n.n(m),g=n(196),y=n(24),b=n(100),_=n(74),w=n(261),k=function(){return document.getElementById("focus-ring-style")||x()},x=function(){var e=document.createElement("style");return e.id="focus-ring-style",document.head.appendChild(e),e},E=0,S=-1,T=function(){var e=k();document.addEventListener("mousedown",function(){setTimeout(function(){e.innerHTML=":focus{outline: none}"},0),Object(_.a)(Object(w.c)(!1))}),window.addEventListener("keydown",C)},C=function(e){var t=e.target,n=k();(Object(y.l)(e)||Object(y.e)(e)&&!t.classList.contains("ignore-prefers"))&&(n.innerHTML="",Object(_.a)(Object(w.c)(!0)))},O=function(e){return e?E:S},j=function(e,t){var n=t!==E;(e||{}).tabIndex=t,Object(b.d)({element:e,isHidden:n})},A=function(e){var t=e.element,n=e.selector,r=e.tabIndex;Object(g.b)(t.querySelectorAll(n)).forEach(function(e){j(e,r)})},P=function(e){Object(g.b)(e.getElementsByTagName("*")).forEach(function(e){j(e,S)})},M=function(e){return function(t){var n,r,o=t.querySelectorAll('[tabindex = "0"]');return!!o.length&&(n=l()(e),r=o,c()(n,i.a,a.a)(r).focus(),!0)}},N=M(!0),I=M(!1),L=function(e){var t=e.list,n=e.index;n>=0&&n<v()(t)&&t[n].focus()},D=function(e){var t=e.list,n=e.currentIndex,r=f()(n||0),i=r<v()(t)?r:0;return L({list:t,index:i}),i},R=function(e){var t=e.list,n=e.currentIndex,r=h()(n||v()(t));return L({list:t,index:r}),r}},function(e,t,n){var r=n(18);e.exports=r(function(e,t){for(var n=t,r=0;r<e.length;){if(null==n)return;n=n[e[r]],r+=1}return n})},function(e,t,n){"use strict";n.d(t,"c",function(){return f}),n.d(t,"e",function(){return p}),n.d(t,"a",function(){return m}),n.d(t,"g",function(){return g}),n.d(t,"f",function(){return y}),n.d(t,"b",function(){return b}),n.d(t,"d",function(){return _}),n.d(t,"h",function(){return w});var r=n(140),i=n.n(r),o=n(4),a=n.n(o),s=n(46),c=n.n(s),u=n(14),l=n.n(u),d=window.Runtime,f=c()(l.a)(window.env||{}),p=!1,h=function(e){return d&&d[e]},m="Rise 360";function v(e){return f("CDN_USER_CONTENT_URI")+"/"+e}function g(e){var t=e||"",n=h("resolvePath")?d.resolvePath.bind(d):v;return i()(t).call(t,"http")||i()(t).call(t,"data:")||i()(t).call(t,"//")?t:n(t)}function y(e){var t;if(h("resolveFontPath"))return d.resolveFontPath(e);var n=e.default?f("CDN_URI"):f("CDN_USER_CONTENT_URI");return a()(t="".concat(n,"/")).call(t,e.key)}function b(){h("exit")&&d.exit()}function _(){return!!h("isExport")&&d.isExport()}function w(){if(h("sendTouch"))return d.sendTouch()}},function(e,t,n){var r=n(58),i=n(124),o=n(20);e.exports=r(function(e,t,n){return i(e,o(t,n))})},function(e,t,n){e.exports={F:n(1512),T:n(67),__:n(202),add:n(254),addIndex:n(180),adjust:n(306),all:n(257),allPass:n(313),always:n(16),and:n(825),any:n(511),anyPass:n(408),ap:n(506),aperture:n(1513),append:n(183),apply:n(512),applySpec:n(1516),ascend:n(517),assoc:n(26),assocPath:n(822),binary:n(1517),bind:n(734),both:n(164),call:n(1518),chain:n(619),clamp:n(1522),clone:n(1523),comparator:n(1524),complement:n(97),compose:n(7),composeK:n(829),composeP:n(656),concat:n(52),cond:n(35),construct:n(1525),constructN:n(830),contains:n(98),converge:n(510),countBy:n(1526),curry:n(73),curryN:n(54),dec:n(229),defaultTo:n(124),descend:n(1528),difference:n(514),differenceWith:n(831),dissoc:n(222),dissocPath:n(1529),divide:n(256),drop:n(515),dropLast:n(653),dropLastWhile:n(1531),dropRepeats:n(1534),dropRepeatsWith:n(833),dropWhile:n(1535),either:n(115),empty:n(769),endsWith:n(1537),eqBy:n(1538),eqProps:n(1080),equals:n(34),evolve:n(87),filter:n(53),find:n(65),findIndex:n(131),findLast:n(657),findLastIndex:n(1540),flatten:n(177),flip:n(46),forEach:n(411),forEachObjIndexed:n(1542),fromPairs:n(284),groupBy:n(1543),groupWith:n(1544),gt:n(227),gte:n(409),has:n(112),hasIn:n(1545),head:n(78),identical:n(756),identity:n(44),ifElse:n(90),inc:n(118),indexBy:n(1546),indexOf:n(312),init:n(1547),innerJoin:n(1548),insert:n(655),insertAll:n(1549),intersection:n(1550),intersectionWith:n(1551),intersperse:n(1552),into:n(1553),invert:n(1555),invertObj:n(1556),invoker:n(392),is:n(305),isEmpty:n(64),isNil:n(31),join:n(191),juxt:n(405),keys:n(80),keysIn:n(1557),last:n(137),lastIndexOf:n(1558),length:n(51),lens:n(474),lensIndex:n(1559),lensPath:n(88),lensProp:n(85),lift:n(470),liftN:n(804),lt:n(225),lte:n(258),map:n(30),mapAccum:n(1560),mapAccumRight:n(1561),mapObjIndexed:n(114),match:n(282),mathMod:n(1562),max:n(280),maxBy:n(1563),mean:n(835),median:n(1564),memoize:n(1565),memoizeWith:n(337),merge:n(27),mergeAll:n(206),mergeDeepLeft:n(658),mergeDeepRight:n(659),mergeDeepWith:n(1566),mergeDeepWithKey:n(478),mergeWith:n(1567),mergeWithKey:n(621),min:n(1568),minBy:n(1569),modulo:n(1570),multiply:n(223),nAry:n(475),negate:n(660),none:n(1571),not:n(109),nth:n(221),nthArg:n(1572),o:n(1573),objOf:n(150),of:n(406),omit:n(69),once:n(1574),or:n(509),over:n(55),pair:n(1575),partial:n(139),partialRight:n(1576),partition:n(1577),path:n(20),pathEq:n(226),pathOr:n(22),pathSatisfies:n(518),pick:n(92),pickAll:n(836),pickBy:n(1578),pipe:n(25),pipeK:n(1579),pipeP:n(508),pluck:n(176),prepend:n(338),product:n(1580),project:n(1581),prop:n(14),propEq:n(17),propIs:n(1582),propOr:n(50),propSatisfies:n(184),props:n(519),range:n(407),reduce:n(107),reduceBy:n(476),reduceRight:n(838),reduceWhile:n(1583),reduced:n(1584),reject:n(129),remove:n(513),repeat:n(1585),replace:n(259),reverse:n(456),scan:n(1586),sequence:n(840),set:n(224),slice:n(175),sort:n(372),sortBy:n(1081),sortWith:n(1587),split:n(255),splitAt:n(721),splitEvery:n(1588),splitWhen:n(1589),startsWith:n(661),subtract:n(1590),sum:n(345),symmetricDifference:n(662),symmetricDifferenceWith:n(1591),tail:n(335),take:n(597),takeLast:n(834),takeLastWhile:n(1592),takeWhile:n(1593),tap:n(108),test:n(192),times:n(839),toLower:n(283),toPairs:n(230),toPairsIn:n(1595),toString:n(385),toUpper:n(663),transduce:n(1082),transpose:n(1596),traverse:n(1597),trim:n(243),tryCatch:n(1598),type:n(596),unapply:n(1599),unary:n(528),uncurryN:n(203),unfold:n(1600),union:n(1601),unionWith:n(1602),uniq:n(336),uniqBy:n(754),uniqWith:n(620),unless:n(84),unnest:n(1603),until:n(1604),update:n(404),useWith:n(837),values:n(70),valuesIn:n(1605),view:n(520),when:n(37),where:n(841),whereEq:n(1083),without:n(308),xprod:n(1606),zip:n(346),zipObj:n(1607),zipWith:n(1608)}},function(e,t,n){"use strict";n.d(t,"d",function(){return O}),n.d(t,"l",function(){return j}),n.d(t,"k",function(){return A}),n.d(t,"f",function(){return P}),n.d(t,"m",function(){return M}),n.d(t,"b",function(){return N}),n.d(t,"g",function(){return I}),n.d(t,"i",function(){return L}),n.d(t,"c",function(){return D}),n.d(t,"e",function(){return R}),n.d(t,"j",function(){return B}),n.d(t,"h",function(){return F}),n.d(t,"n",function(){return U}),n.d(t,"o",function(){return q}),n.d(t,"a",function(){return z}),n.d(t,"q",function(){return H}),n.d(t,"p",function(){return V}),n.d(t,"r",function(){return W});var r=n(654),i=n.n(r),o=n(210),a=n.n(o),s=n(35),c=n.n(s),u=n(98),l=n.n(u),d=n(73),f=n.n(d),p=n(37),h=n.n(p),m=n(115),v=n.n(m),g={keys:["End"],keyCode:a.a.KEY_END},y={keys:["Enter"],keyCode:a.a.KEY_RETURN},b={keys:["Home"],keyCode:a.a.KEY_HOME},_={keys:["Tab"],keyCode:a.a.KEY_TAB},w={keys:[" "],keyCode:a.a.KEY_SPACE},k={keys:["Escape","Esc"],keyCode:a.a.KEY_ESCAPE},x={keys:["ArrowUp"],keyCode:a.a.KEY_UP},E={keys:["ArrowDown"],keyCode:a.a.KEY_DOWN},S={keys:["ArrowLeft"],keyCode:a.a.KEY_LEFT},T={keys:["ArrowRight"],keyCode:a.a.KEY_RIGHT},C=function(e){var t=e.keyCode,n=i()(e);return function(e){return e.keyCode?e.keyCode===t:l()(e.key,n)}},O=(C(g),C(y)),j=(C(b),C(_)),A=C(w),P=C(k),M=C(x),N=C(E),I=C(S),L=C(T),D=v()(N,L),R=v()(A,O),B=(v()(j,O),v()(L,M)),F=v()(I,N),U=v()(M,N),q=v()(M,I),z=h()(R),H=f()(function(e,t){0!==e.scrollTop&&(t.preventDefault(),e.scrollTop-=25)}),V=f()(function(e,t,n){t&&(n.preventDefault(),e.scrollTop+=25)}),W=function(e,t){return function(n){var r=V(e,t),i=H(e);c()([[N,r],[M,i]])(n)}}},function(e,t,n){var r=n(216),i=n(1246),o=n(107),a=n(335);e.exports=function(){if(0===arguments.length)throw new Error("pipe requires at least one argument");return r(arguments[0].length,o(i,arguments[0],a(arguments)))}},function(e,t,n){var r=n(58);e.exports=r(function(e,t,n){var r={};for(var i in n)r[i]=n[i];return r[e]=t,r})},function(e,t,n){var r=n(617),i=n(18);e.exports=i(function(e,t){return r({},e,t)})},function(e,t,n){"use strict";n.d(t,"a",function(){return o});var r=n(94),i=n.n(r);function o(){return(o=i.a||function(e){for(var t=1;t<arguments.length;t++){var n=arguments[t];for(var r in n)Object.prototype.hasOwnProperty.call(n,r)&&(e[r]=n[r])}return e}).apply(this,arguments)}},function(e,t,n){(function(t){var r,i=void 0!==t?t:"undefined"!=typeof window?window:{},o=n(1843);"undefined"!=typeof document?r=document:(r=i["__GLOBAL_DOCUMENT_CACHE@4"])||(r=i["__GLOBAL_DOCUMENT_CACHE@4"]=o),e.exports=r}).call(this,n(95))},function(e,t,n){var r=n(18),i=n(127),o=n(461),a=n(189),s=n(1314),c=n(54),u=n(80);e.exports=r(i(["fantasy-land/map","map"],s,function(e,t){switch(Object.prototype.toString.call(t)){case"[object Function]":return c(t.length,function(){return e.call(this,t.apply(this,arguments))});case"[object Object]":return a(function(n,r){return n[r]=e(t[r]),n},{},u(t));default:return o(e,t)}}))},function(e,t,n){var r=n(48);e.exports=r(function(e){return null==e})},function(e,t,n){var r=n(632);e.exports=function(e,t){e.prototype=Object.create(t.prototype),e.prototype.constructor=e,r(e,t)},e.exports.default=e.exports,e.exports.__esModule=!0},function(e,t,n){"use strict";n(1860),n(896),n(897);var r=n(898),i=(n(899),n(900),n(901),n(902),n(903),n(904),n(905),n(650)),o=(n(906),n(907),n(908),n(909),n(910),n(911)),a=n(2),s=n.n(a),c=n(0),u=n.n(c),l=(n(912),n(913),function(e){var t=e["aria-hidden"],n=e["aria-label"],r=void 0===n?"Check mark":n,i=e.className,o=e.desc,a=e.height,c=void 0===a?"8":a,l=e.role,d=void 0===l?"img":l,f=e.title,p=e.width,h=void 0===p?"11":p;return u.a.createElement("svg",{"aria-hidden":t,"aria-label":r,className:s()("i i-checkMark",i),focusable:"false",height:c,role:d,viewBox:"0 0 11 8",width:h,xmlns:"http://www.w3.org/2000/svg"},f&&u.a.createElement("title",null,f),o&&u.a.createElement("desc",null,o),u.a.createElement("path",{d:"M9.6,0L11,1.3L3.9,8L0,4.3L1.4,3l2.6,2.4L9.6,0z"}))}),d=function(e){var t=e["aria-hidden"],n=e["aria-label"],r=e.className,i=e.desc,o=e.height,a=void 0===o?"21":o,c=e.role,l=void 0===c?"img":c,d=e.title,f=e.width,p=void 0===f?"21":f;return u.a.createElement("svg",{"aria-hidden":t,"aria-label":n,className:s()("i i-checkMarkFilled",r),focusable:"false",height:a,role:l,viewBox:"0 0 21 21",width:p,xmlns:"http://www.w3.org/2000/svg"},d&&u.a.createElement("title",null,d),i&&u.a.createElement("desc",null,i),u.a.createElement("path",{d:"M10.074 20.959c-5.523 0-10-4.477-10-10s4.477-10 10-10 10 4.477 10 10-4.477 10-10 10zM7.077 10.523a.65.65 0 1 0-.919.919l2.546 2.545a.65.65 0 0 0 .919 0l4.454-4.454a.65.65 0 1 0-.919-.92L9.163 12.61l-2.086-2.086z"}))},f=function(e){var t=e.title,n=void 0===t?"More":t,r=e.desc,i=void 0===r?"Caret pointing down":r,o=e.width,a=void 0===o?"7":o,c=e.height,l=void 0===c?"5":c,d=e.className,f=e.focusable,p=void 0===f?"false":f;return u.a.createElement("svg",{viewBox:"0 0 7 5",width:a,height:l,className:s()("i i-chevronDown",d),focusable:p},u.a.createElement("title",null,n),u.a.createElement("desc",null,i),u.a.createElement("g",{transform:"translate(-15 -14)"},u.a.createElement("path",{d:"M18.1042026,17.8957974 C18.2994647,18.0910596 18.6160472,18.0910596 18.8113094,17.8957974 L21.3535534,15.3535534 C21.5488155,15.1582912 21.5488155,14.8417088 21.3535534,14.6464466 C21.1582912,14.4511845 20.8417088,14.4511845 20.6464466,14.6464466 L18.4734187,16.8508 L16.3535534,14.7309347 C16.1582912,14.5356725 15.8417088,14.5356725 15.6464466,14.7309347 C15.4511845,14.9261968 15.4511845,15.2427793 15.6464466,15.4380415 L18.1042026,17.8957974 Z"})))},p=(n(914),n(915),n(916),n(651)),h=(n(917),n(918),n(919),n(920),n(921),n(922),n(923),n(924),n(925)),m=(n(926),n(927),n(28),n(105),n(3)),v=n.n(m),g=n(8),y=n(9),b=n(10),_=n(13),w=n(5);function k(e){var t=function(){if("undefined"==typeof Reflect||!v.a)return!1;if(v.a.sham)return!1;if("function"==typeof Proxy)return!0;try{return Boolean.prototype.valueOf.call(v()(Boolean,[],function(){})),!0}catch(e){return!1}}();return function(){var n,r=Object(w.a)(e);if(t){var i=Object(w.a)(this).constructor;n=v()(r,arguments,i)}else n=r.apply(this,arguments);return Object(_.a)(this,n)}}c.Component,n(928),n(929);var x=n(930),E=(n(931),n(932)),S=(n(933),n(934)),T=(n(935),n(936),n(937),n(938),n(939),function(e){var t=e["aria-hidden"],n=e["aria-label"],r=void 0===n?"X mark":n,i=e.className,o=e.desc,a=e.height,c=void 0===a?"10":a,l=e.role,d=void 0===l?"img":l,f=e.title,p=e.width,h=void 0===p?"10":p;return u.a.createElement("svg",{"aria-hidden":t,"aria-label":r,className:s()("i i-exMark",i),focusable:"false",height:c,role:d,viewBox:"0 0 10 10",width:h,xmlns:"http://www.w3.org/2000/svg"},f&&u.a.createElement("title",null,f),o&&u.a.createElement("desc",null,o),u.a.createElement("path",{d:"M5,4.17,9.17,0,10,.83,5.83,5,10,9.17,9.17,10,5,5.83.83,10,0,9.17,4.17,5,0,.83.83,0Z"}))}),C=(n(940),function(e){var t=e["aria-hidden"],n=e["aria-label"],r=e.className,i=e.desc,o=void 0===i?"":i,a=e.height,s=void 0===a?"50":a,c=e.role,l=void 0===c?"img":c,d=e.title,f=void 0===d?"":d,p=e.width,h=void 0===p?"40":p;return u.a.createElement("svg",{"aria-hidden":t,"aria-label":n,className:r,fill:"none",focusable:"false",height:s,role:l,viewBox:"0 0 40 50",width:h,xmlns:"http://www.w3.org/2000/svg"},f&&u.a.createElement("title",null,f),o&&u.a.createElement("desc",null,o),u.a.createElement("path",{clipRule:"evenodd",d:"M2 0C0.89543 0 0 0.89543 0 2V48C0 49.1046 0.895431 50 2 50H38C39.1046 50 40 49.1046 40 48V14L26 0H2Z",fillRule:"evenodd",fill:"#DFE1E2"}),u.a.createElement("path",{clipRule:"evenodd",d:"M26 0V14H40",fillRule:"evenodd",fill:"#C7CACC"}),u.a.createElement("path",{d:"M13.534 22.9863V24.4163H10.245V26.4458H12.984V27.8813H10.245V30.9998H8.375V22.9863H13.534Z",fill:"#414448"}),u.a.createElement("path",{d:"M17.533 30.9998H15.663V22.9863H17.533V30.9998Z",fill:"#414448"}),u.a.createElement("path",{d:"M21.8805 29.5148H24.8505V30.9998H20.0215V22.9863H21.8805V29.5148Z",fill:"#414448"}),u.a.createElement("path",{d:"M31.8846 22.9863V24.4163H28.5956V26.2863H31.1146V27.6613H28.5956V29.5698H31.8846V30.9998H26.7256V22.9863H31.8846Z",fill:"#414448"}))}),O=function(e){var t=e["aria-hidden"],n=e["aria-label"],r=e.className,i=e.desc,o=void 0===i?"":i,a=e.height,s=void 0===a?"50":a,c=e.role,l=void 0===c?"img":c,d=e.title,f=void 0===d?"":d,p=e.width,h=void 0===p?"40":p;return u.a.createElement("svg",{"aria-hidden":t,"aria-label":n,className:r,fill:"none",focusable:"false",height:s,role:l,viewBox:"0 0 40 50",width:h,xmlns:"http://www.w3.org/2000/svg"},f&&u.a.createElement("title",null,f),o&&u.a.createElement("desc",null,o),u.a.createElement("path",{clipRule:"evenodd",d:"M2 0C0.89543 0 0 0.89543 0 2V48C0 49.1046 0.895431 50 2 50H38C39.1046 50 40 49.1046 40 48V14L26 0H2Z",fillRule:"evenodd",fill:"#C3CEED"}),u.a.createElement("path",{clipRule:"evenodd",d:"M26 0V14H40",fill:"#96A9E0",fillRule:"evenodd"}),u.a.createElement("path",{d:"M14.8355 26.9904C14.8355 27.5698 14.7346 28.1051 14.533 28.5964C14.335 29.0841 14.0545 29.5076 13.6915 29.8669C13.3285 30.2226 12.8903 30.5013 12.377 30.7029C11.8673 30.9009 11.3008 30.9999 10.6775 30.9999H7.56445V22.9864H10.6775C11.3008 22.9864 11.8673 23.0873 12.377 23.2889C12.8903 23.4906 13.3285 23.7693 13.6915 24.1249C14.0545 24.4806 14.335 24.9041 14.533 25.3954C14.7346 25.8831 14.8355 26.4148 14.8355 26.9904ZM12.9325 26.9904C12.9325 26.5944 12.8811 26.2369 12.7785 25.9179C12.6758 25.5989 12.5273 25.3294 12.333 25.1094C12.1423 24.8858 11.9076 24.7153 11.629 24.5979C11.3503 24.4769 11.0331 24.4164 10.6775 24.4164H9.43445V29.5699H10.6775C11.0331 29.5699 11.3503 29.5113 11.629 29.3939C11.9076 29.2729 12.1423 29.1024 12.333 28.8824C12.5273 28.6588 12.6758 28.3874 12.7785 28.0684C12.8811 27.7494 12.9325 27.3901 12.9325 26.9904Z",fill:"#0C3092"}),u.a.createElement("path",{d:"M24.6375 26.9904C24.6375 27.5698 24.5367 28.1088 24.335 28.6074C24.137 29.1061 23.8565 29.5406 23.4935 29.9109C23.1305 30.2776 22.6923 30.5654 22.179 30.7744C21.6693 30.9834 21.1028 31.0879 20.4795 31.0879C19.8562 31.0879 19.2878 30.9834 18.7745 30.7744C18.2612 30.5654 17.8212 30.2776 17.4545 29.9109C17.0915 29.5406 16.8092 29.1061 16.6075 28.6074C16.4095 28.1088 16.3105 27.5698 16.3105 26.9904C16.3105 26.4111 16.4095 25.8721 16.6075 25.3734C16.8092 24.8748 17.0915 24.4421 17.4545 24.0754C17.8212 23.7088 18.2612 23.4209 18.7745 23.2119C19.2878 23.0029 19.8562 22.8984 20.4795 22.8984C21.1028 22.8984 21.6693 23.0048 22.179 23.2174C22.6923 23.4264 23.1305 23.7143 23.4935 24.0809C23.8565 24.4476 24.137 24.8803 24.335 25.3789C24.5367 25.8776 24.6375 26.4148 24.6375 26.9904ZM22.7345 26.9904C22.7345 26.5944 22.6832 26.2388 22.5805 25.9234C22.4779 25.6044 22.3293 25.3349 22.135 25.1149C21.9443 24.8949 21.7097 24.7263 21.431 24.6089C21.1523 24.4916 20.8352 24.4329 20.4795 24.4329C20.1202 24.4329 19.7993 24.4916 19.517 24.6089C19.2383 24.7263 19.0018 24.8949 18.8075 25.1149C18.6168 25.3349 18.4702 25.6044 18.3675 25.9234C18.2648 26.2388 18.2135 26.5944 18.2135 26.9904C18.2135 27.3901 18.2648 27.7494 18.3675 28.0684C18.4702 28.3838 18.6168 28.6514 18.8075 28.8714C19.0018 29.0914 19.2383 29.2601 19.517 29.3774C19.7993 29.4911 20.1202 29.5479 20.4795 29.5479C20.8352 29.5479 21.1523 29.4911 21.431 29.3774C21.7097 29.2601 21.9443 29.0914 22.135 28.8714C22.3293 28.6514 22.4779 28.3838 22.5805 28.0684C22.6832 27.7494 22.7345 27.3901 22.7345 26.9904Z",fill:"#0C3092"}),u.a.createElement("path",{d:"M31.9109 28.9264C31.9549 28.9264 31.9989 28.9356 32.0429 28.9539C32.0869 28.9686 32.129 28.9961 32.1694 29.0364L32.9064 29.8119C32.5837 30.2336 32.1785 30.5526 31.6909 30.7689C31.2069 30.9816 30.633 31.0879 29.9694 31.0879C29.3607 31.0879 28.8144 30.9853 28.3304 30.7799C27.85 30.5709 27.4412 30.2849 27.1039 29.9219C26.7702 29.5553 26.5135 29.1226 26.3339 28.6239C26.1542 28.1216 26.0644 27.5771 26.0644 26.9904C26.0644 26.3928 26.167 25.8446 26.3724 25.3459C26.5777 24.8436 26.8637 24.4109 27.2304 24.0479C27.6007 23.6849 28.0425 23.4026 28.5559 23.2009C29.0692 22.9993 29.6357 22.8984 30.2554 22.8984C30.556 22.8984 30.8384 22.9259 31.1024 22.9809C31.37 23.0323 31.6194 23.1056 31.8504 23.2009C32.0814 23.2926 32.294 23.4044 32.4884 23.5364C32.6827 23.6648 32.855 23.8078 33.0054 23.9654L32.3784 24.8069C32.338 24.8583 32.2904 24.9059 32.2354 24.9499C32.1804 24.9903 32.1034 25.0104 32.0044 25.0104C31.9384 25.0104 31.876 24.9958 31.8174 24.9664C31.7587 24.9371 31.6964 24.9023 31.6304 24.8619C31.5644 24.8179 31.491 24.7721 31.4104 24.7244C31.3334 24.6731 31.2399 24.6273 31.1299 24.5869C31.0235 24.5429 30.897 24.5063 30.7504 24.4769C30.6074 24.4476 30.4387 24.4329 30.2444 24.4329C29.907 24.4329 29.599 24.4934 29.3204 24.6144C29.0417 24.7318 28.8015 24.9023 28.5999 25.1259C28.4019 25.3459 28.246 25.6136 28.1324 25.9289C28.0224 26.2443 27.9674 26.5981 27.9674 26.9904C27.9674 27.4011 28.0224 27.7659 28.1324 28.0849C28.246 28.4039 28.3982 28.6734 28.5889 28.8934C28.7832 29.1098 29.0087 29.2748 29.2654 29.3884C29.522 29.5021 29.797 29.5589 30.0904 29.5589C30.259 29.5589 30.413 29.5516 30.5524 29.5369C30.6917 29.5186 30.82 29.4893 30.9374 29.4489C31.0584 29.4086 31.172 29.3573 31.2784 29.2949C31.3884 29.2289 31.4984 29.1483 31.6084 29.0529C31.6524 29.0163 31.7 28.9869 31.7514 28.9649C31.8027 28.9393 31.8559 28.9264 31.9109 28.9264Z",fill:"#0C3092"}))},j=(n(941),function(e){var t=e["aria-hidden"],n=e["aria-label"],r=e.className,i=e.desc,o=void 0===i?"":i,a=e.height,s=void 0===a?"50":a,c=e.role,l=void 0===c?"img":c,d=e.title,f=void 0===d?"":d,p=e.width,h=void 0===p?"40":p;return u.a.createElement("svg",{"aria-hidden":t,"aria-label":n,className:r,fill:"none",focusable:"false",height:s,role:l,viewBox:"0 0 40 50",width:h,xmlns:"http://www.w3.org/2000/svg"},f&&u.a.createElement("title",null,f),o&&u.a.createElement("desc",null,o),u.a.createElement("path",{clipRule:"evenodd",d:"M2 0C0.89543 0 0 0.89543 0 2V48C0 49.1046 0.895431 50 2 50H38C39.1046 50 40 49.1046 40 48V14L26 0H2Z",fill:"#F5D0CE",fillRule:"evenodd"}),u.a.createElement("path",{clipRule:"evenodd",d:"M26 0V14H40",fill:"#EDADA9",fillRule:"evenodd"}),u.a.createElement("path",{d:"M10.8678 28.3213V30.9998H9.00879V22.9863H11.8358C12.4005 22.9863 12.8845 23.0542 13.2878 23.1898C13.6948 23.3218 14.0285 23.5052 14.2888 23.7398C14.5528 23.9745 14.7471 24.2513 14.8718 24.5703C14.9965 24.8893 15.0588 25.234 15.0588 25.6043C15.0588 26.004 14.9946 26.3707 14.8663 26.7043C14.738 27.038 14.5418 27.324 14.2778 27.5623C14.0138 27.8007 13.6783 27.9877 13.2713 28.1233C12.868 28.2553 12.3895 28.3213 11.8358 28.3213H10.8678ZM10.8678 26.9188H11.8358C12.3198 26.9188 12.6681 26.8033 12.8808 26.5723C13.0935 26.3413 13.1998 26.0187 13.1998 25.6043C13.1998 25.421 13.1723 25.2542 13.1173 25.1038C13.0623 24.9535 12.978 24.8252 12.8643 24.7188C12.7543 24.6088 12.6131 24.5245 12.4408 24.4658C12.2721 24.4072 12.0705 24.3778 11.8358 24.3778H10.8678V26.9188Z",fill:"#771D18"}),u.a.createElement("path",{d:"M24.2944 26.9903C24.2944 27.5697 24.1936 28.105 23.9919 28.5963C23.7939 29.084 23.5134 29.5075 23.1504 29.8668C22.7874 30.2225 22.3493 30.5012 21.8359 30.7028C21.3263 30.9008 20.7598 30.9998 20.1364 30.9998H17.0234V22.9863H20.1364C20.7598 22.9863 21.3263 23.0872 21.8359 23.2888C22.3493 23.4905 22.7874 23.7692 23.1504 24.1248C23.5134 24.4805 23.7939 24.904 23.9919 25.3953C24.1936 25.883 24.2944 26.4147 24.2944 26.9903ZM22.3914 26.9903C22.3914 26.5943 22.3401 26.2368 22.2374 25.9178C22.1348 25.5988 21.9863 25.3293 21.7919 25.1093C21.6013 24.8857 21.3666 24.7152 21.0879 24.5978C20.8093 24.4768 20.4921 24.4163 20.1364 24.4163H18.8934V29.5698H20.1364C20.4921 29.5698 20.8093 29.5112 21.0879 29.3938C21.3666 29.2728 21.6013 29.1023 21.7919 28.8823C21.9863 28.6587 22.1348 28.3873 22.2374 28.0683C22.3401 27.7493 22.3914 27.39 22.3914 26.9903Z",fill:"#771D18"}),u.a.createElement("path",{d:"M31.3465 22.9863V24.4163H28.0575V26.4458H30.7965V27.8813H28.0575V30.9998H26.1875V22.9863H31.3465Z",fill:"#771D18"}))}),A=function(e){var t=e["aria-hidden"],n=e["aria-label"],r=e.className,i=e.desc,o=void 0===i?"":i,a=e.height,s=void 0===a?"50":a,c=e.role,l=void 0===c?"img":c,d=e.title,f=void 0===d?"":d,p=e.width,h=void 0===p?"40":p;return u.a.createElement("svg",{"aria-hidden":t,"aria-label":n,className:r,fill:"none",focusable:"false",height:s,role:l,viewBox:"0 0 40 50",width:h,xmlns:"http://www.w3.org/2000/svg"},f&&u.a.createElement("title",null,f),o&&u.a.createElement("desc",null,o),u.a.createElement("path",{clipRule:"evenodd",d:"M2 0C0.89543 0 0 0.89543 0 2V48C0 49.1046 0.895431 50 2 50H38C39.1046 50 40 49.1046 40 48V14L26 0H2Z",fill:"#FBDACC",fillRule:"evenodd"}),u.a.createElement("path",{clipRule:"evenodd",d:"M26 0V14H40",fill:"#F8BFA6",fillRule:"evenodd"}),u.a.createElement("path",{d:"M11.2115 28.3213V30.9998H9.35254V22.9863H12.1795C12.7442 22.9863 13.2282 23.0542 13.6315 23.1898C14.0385 23.3218 14.3722 23.5052 14.6325 23.7398C14.8965 23.9745 15.0909 24.2513 15.2155 24.5703C15.3402 24.8893 15.4025 25.234 15.4025 25.6043C15.4025 26.004 15.3384 26.3707 15.21 26.7043C15.0817 27.038 14.8855 27.324 14.6215 27.5623C14.3575 27.8007 14.022 27.9877 13.615 28.1233C13.2117 28.2553 12.7332 28.3213 12.1795 28.3213H11.2115ZM11.2115 26.9188H12.1795C12.6635 26.9188 13.0119 26.8033 13.2245 26.5723C13.4372 26.3413 13.5435 26.0187 13.5435 25.6043C13.5435 25.421 13.516 25.2542 13.461 25.1038C13.406 24.9535 13.3217 24.8252 13.208 24.7188C13.098 24.6088 12.9569 24.5245 12.7845 24.4658C12.6159 24.4072 12.4142 24.3778 12.1795 24.3778H11.2115V26.9188Z",fill:"#7C2B0E"}),u.a.createElement("path",{d:"M19.2262 28.3213V30.9998H17.3672V22.9863H20.1942C20.7589 22.9863 21.2429 23.0542 21.6462 23.1898C22.0532 23.3218 22.3869 23.5052 22.6472 23.7398C22.9112 23.9745 23.1055 24.2513 23.2302 24.5703C23.3549 24.8893 23.4172 25.234 23.4172 25.6043C23.4172 26.004 23.353 26.3707 23.2247 26.7043C23.0964 27.038 22.9002 27.324 22.6362 27.5623C22.3722 27.8007 22.0367 27.9877 21.6297 28.1233C21.2264 28.2553 20.7479 28.3213 20.1942 28.3213H19.2262ZM19.2262 26.9188H20.1942C20.6782 26.9188 21.0265 26.8033 21.2392 26.5723C21.4519 26.3413 21.5582 26.0187 21.5582 25.6043C21.5582 25.421 21.5307 25.2542 21.4757 25.1038C21.4207 24.9535 21.3364 24.8252 21.2227 24.7188C21.1127 24.6088 20.9715 24.5245 20.7992 24.4658C20.6305 24.4072 20.4289 24.3778 20.1942 24.3778H19.2262V26.9188Z",fill:"#7C2B0E"}),u.a.createElement("path",{d:"M31.2008 22.9863V24.4603H28.9458V30.9998H27.0868V24.4603H24.8318V22.9863H31.2008Z",fill:"#7C2B0E"}))},P=function(e){var t=e["aria-hidden"],n=e["aria-label"],r=e.className,i=e.desc,o=void 0===i?"":i,a=e.height,s=void 0===a?"50":a,c=e.role,l=void 0===c?"img":c,d=e.title,f=void 0===d?"":d,p=e.width,h=void 0===p?"40":p;return u.a.createElement("svg",{"aria-hidden":t,"aria-label":n,className:r,fill:"none",focusable:"false",height:s,role:l,viewBox:"0 0 40 50",width:h,xmlns:"http://www.w3.org/2000/svg"},f&&u.a.createElement("title",null,f),o&&u.a.createElement("desc",null,o),u.a.createElement("path",{clipRule:"evenodd",d:"M2 0C0.89543 0 0 0.89543 0 2V48C0 49.1046 0.895431 50 2 50H38C39.1046 50 40 49.1046 40 48V14L26 0H2Z",fill:"#CFEAF8",fillRule:"evenodd"}),u.a.createElement("path",{clipRule:"evenodd",d:"M26 0V14H40",fill:"#ABDBF3",fillRule:"evenodd"}),u.a.createElement("path",{d:"M11.6738 28.0355V31H9.81476V22.9865H12.4218C13.0011 22.9865 13.4943 23.047 13.9013 23.168C14.3119 23.2853 14.6456 23.4503 14.9023 23.663C15.1626 23.8757 15.3514 24.1268 15.4688 24.4165C15.5861 24.7062 15.6448 25.0215 15.6448 25.3625C15.6448 25.6228 15.6099 25.8685 15.5403 26.0995C15.4706 26.3305 15.3661 26.545 15.2268 26.743C15.0911 26.9373 14.9224 27.1115 14.7208 27.2655C14.5228 27.4195 14.2936 27.546 14.0333 27.645C14.1579 27.7073 14.2734 27.7843 14.3798 27.876C14.4898 27.9677 14.5851 28.0795 14.6658 28.2115L16.3708 31H14.6878C14.3761 31 14.1524 30.8827 14.0168 30.648L12.6858 28.3215C12.6271 28.2188 12.5574 28.1455 12.4768 28.1015C12.3998 28.0575 12.2898 28.0355 12.1468 28.0355H11.6738ZM11.6738 26.754H12.4218C12.6748 26.754 12.8893 26.7228 13.0653 26.6605C13.2449 26.5945 13.3916 26.5047 13.5053 26.391C13.6189 26.2773 13.7014 26.1453 13.7528 25.995C13.8041 25.841 13.8298 25.676 13.8298 25.5C13.8298 25.148 13.7143 24.873 13.4833 24.675C13.2559 24.477 12.9021 24.378 12.4218 24.378H11.6738V26.754Z",fill:"#144E6C"}),u.a.createElement("path",{d:"M23.6162 22.9865V24.4605H21.3612V31H19.5022V24.4605H17.2472V22.9865H23.6162Z",fill:"#144E6C"}),u.a.createElement("path",{d:"M30.5411 22.9865V24.4165H27.2521V26.446H29.9911V27.8815H27.2521V31H25.3821V22.9865H30.5411Z",fill:"#144E6C"}))},M=function(e){var t=e["aria-hidden"],n=e["aria-label"],r=e.className,i=e.desc,o=void 0===i?"":i,a=e.height,s=void 0===a?"50":a,c=e.role,l=void 0===c?"img":c,d=e.title,f=void 0===d?"":d,p=e.width,h=void 0===p?"40":p;return u.a.createElement("svg",{"aria-hidden":t,"aria-label":n,className:r,fill:"none",focusable:"false",height:s,role:l,viewBox:"0 0 40 50",width:h,xmlns:"http://www.w3.org/2000/svg"},f&&u.a.createElement("title",null,f),o&&u.a.createElement("desc",null,o),u.a.createElement("path",{clipRule:"evenodd",d:"M2 0C0.89543 0 0 0.89543 0 2V48C0 49.1046 0.895431 50 2 50H38C39.1046 50 40 49.1046 40 48V14L26 0H2Z",fill:"#D1E5D1",fillRule:"evenodd"}),u.a.createElement("path",{clipRule:"evenodd",d:"M26 0V14H40",fill:"#AFD1AE",fillRule:"evenodd"}),u.a.createElement("path",{d:"M11.8861 26.8804L9.40564 22.9864H11.2646C11.3856 22.9864 11.4736 23.0029 11.5286 23.0359C11.5873 23.0653 11.6386 23.1166 11.6826 23.1899L13.2776 25.8904C13.296 25.8428 13.3161 25.7969 13.3381 25.7529C13.3638 25.7089 13.3913 25.6631 13.4206 25.6154L14.8176 23.2174C14.9093 23.0634 15.034 22.9864 15.1916 22.9864H16.9736L14.4601 26.7979L17.0286 30.9999H15.1696C15.0486 30.9999 14.9496 30.9706 14.8726 30.9119C14.7993 30.8533 14.7406 30.7836 14.6966 30.7029L13.0906 27.8979C13.0613 27.9786 13.0283 28.0483 12.9916 28.1069L11.4956 30.7029C11.4516 30.7799 11.393 30.8496 11.3196 30.9119C11.2463 30.9706 11.1546 30.9999 11.0446 30.9999H9.30664L11.8861 26.8804Z",fill:"#265026"}),u.a.createElement("path",{d:"M20.6017 29.5149H23.5717V30.9999H18.7427V22.9864H20.6017V29.5149Z",fill:"#265026"}),u.a.createElement("path",{d:"M29.9128 24.6144C29.8578 24.7024 29.7991 24.7684 29.7368 24.8124C29.6781 24.8564 29.6011 24.8784 29.5058 24.8784C29.4215 24.8784 29.3298 24.8528 29.2308 24.8014C29.1355 24.7464 29.0255 24.6859 28.9008 24.6199C28.7798 24.5539 28.6405 24.4953 28.4828 24.4439C28.3251 24.3889 28.1455 24.3614 27.9438 24.3614C27.5955 24.3614 27.3351 24.4366 27.1628 24.5869C26.9941 24.7336 26.9098 24.9334 26.9098 25.1864C26.9098 25.3478 26.9611 25.4816 27.0638 25.5879C27.1665 25.6943 27.3003 25.7859 27.4653 25.8629C27.634 25.9399 27.8246 26.0114 28.0373 26.0774C28.2536 26.1398 28.4736 26.2113 28.6973 26.2919C28.921 26.3689 29.1391 26.4606 29.3518 26.5669C29.5681 26.6733 29.7588 26.8089 29.9238 26.9739C30.0925 27.1389 30.2281 27.3406 30.3308 27.5789C30.4335 27.8136 30.4848 28.0978 30.4848 28.4314C30.4848 28.8018 30.4206 29.1483 30.2923 29.4709C30.164 29.7936 29.977 30.0759 29.7313 30.3179C29.4893 30.5563 29.1886 30.7451 28.8293 30.8844C28.4736 31.0201 28.0685 31.0879 27.6138 31.0879C27.3645 31.0879 27.1096 31.0623 26.8493 31.0109C26.5926 30.9596 26.3433 30.8881 26.1013 30.7964C25.8593 30.7011 25.632 30.5893 25.4193 30.4609C25.2066 30.3326 25.0215 30.1896 24.8638 30.0319L25.4138 29.1629C25.4541 29.0969 25.511 29.0438 25.5843 29.0034C25.6576 28.9631 25.7365 28.9429 25.8208 28.9429C25.9308 28.9429 26.0408 28.9778 26.1508 29.0474C26.2645 29.1171 26.391 29.1941 26.5303 29.2784C26.6733 29.3628 26.8365 29.4398 27.0198 29.5094C27.2031 29.5791 27.4195 29.6139 27.6688 29.6139C28.0061 29.6139 28.2683 29.5406 28.4553 29.3939C28.6423 29.2436 28.7358 29.0071 28.7358 28.6844C28.7358 28.4974 28.6845 28.3453 28.5818 28.2279C28.4791 28.1106 28.3435 28.0134 28.1748 27.9364C28.0098 27.8594 27.821 27.7916 27.6083 27.7329C27.3956 27.6743 27.1775 27.6101 26.9538 27.5404C26.7301 27.4671 26.512 27.3791 26.2993 27.2764C26.0866 27.1701 25.896 27.0326 25.7273 26.8639C25.5623 26.6916 25.4285 26.4789 25.3258 26.2259C25.2231 25.9693 25.1718 25.6539 25.1718 25.2799C25.1718 24.9793 25.2323 24.6859 25.3533 24.3999C25.4743 24.1139 25.6521 23.8591 25.8868 23.6354C26.1215 23.4118 26.4093 23.2339 26.7503 23.1019C27.0913 22.9663 27.4818 22.8984 27.9218 22.8984C28.1675 22.8984 28.4058 22.9186 28.6368 22.9589C28.8715 22.9956 29.0933 23.0524 29.3023 23.1294C29.5113 23.2028 29.7056 23.2926 29.8853 23.3989C30.0686 23.5016 30.2318 23.6189 30.3748 23.7509L29.9128 24.6144Z",fill:"#265026"}))},N=function(e){var t=e["aria-hidden"],n=e["aria-label"],r=e.className,i=e.desc,o=void 0===i?"":i,a=e.height,s=void 0===a?"50":a,c=e.role,l=void 0===c?"img":c,d=e.title,f=void 0===d?"":d,p=e.width,h=void 0===p?"40":p;return u.a.createElement("svg",{"aria-hidden":t,"aria-label":n,className:r,fill:"none",focusable:"false",height:s,role:l,viewBox:"0 0 40 50",width:h,xmlns:"http://www.w3.org/2000/svg"},f&&u.a.createElement("title",null,f),o&&u.a.createElement("desc",null,o),u.a.createElement("path",{clipRule:"evenodd",d:"M2 0C0.89543 0 0 0.89543 0 2V48C0 49.1046 0.895431 50 2 50H38C39.1046 50 40 49.1046 40 48V14L26 0H2Z",fillRule:"evenodd",fill:"#CFEAF8"}),u.a.createElement("path",{clipRule:"evenodd",d:"M26 0V14H40",fillRule:"evenodd",fill:"#ABDBF3"}),u.a.createElement("path",{d:"M16.8968 22.9863V23.6573C16.8968 23.7527 16.8802 23.8462 16.8472 23.9378C16.8179 24.0295 16.7757 24.1157 16.7207 24.1963L12.9587 29.5698H16.7758V30.9998H10.5938V30.2848C10.5938 30.2005 10.6084 30.118 10.6377 30.0373C10.6671 29.953 10.7074 29.876 10.7587 29.8063L14.5317 24.4163H10.9017V22.9863H16.8968Z",fill:"#124F6E"}),u.a.createElement("path",{d:"M20.7826 30.9998H18.9126V22.9863H20.7826V30.9998Z",fill:"#124F6E"}),u.a.createElement("path",{d:"M25.1301 28.3213V30.9998H23.2711V22.9863H26.0981C26.6627 22.9863 27.1467 23.0542 27.5501 23.1898C27.9571 23.3218 28.2907 23.5052 28.5511 23.7398C28.8151 23.9745 29.0094 24.2513 29.1341 24.5703C29.2587 24.8893 29.3211 25.234 29.3211 25.6043C29.3211 26.004 29.2569 26.3707 29.1286 26.7043C29.0002 27.038 28.8041 27.324 28.5401 27.5623C28.2761 27.8007 27.9406 27.9877 27.5336 28.1233C27.1302 28.2553 26.6517 28.3213 26.0981 28.3213H25.1301ZM25.1301 26.9188H26.0981C26.5821 26.9188 26.9304 26.8033 27.1431 26.5723C27.3557 26.3413 27.4621 26.0187 27.4621 25.6043C27.4621 25.421 27.4346 25.2542 27.3796 25.1038C27.3246 24.9535 27.2402 24.8252 27.1266 24.7188C27.0166 24.6088 26.8754 24.5245 26.7031 24.4658C26.5344 24.4072 26.3327 24.3778 26.0981 24.3778H25.1301V26.9188Z",fill:"#124F6E"}))},I=n(942),L=n(943),D=(n(944),n(945),n(946),n(947),n(948),n(949),n(950),n(951),n(952),n(953),n(954)),R=(n(955),n(956),n(957),n(958),n(959),n(960),n(961),n(962),n(963)),B=(n(964),n(965)),F=(n(966),n(967)),U=n(968),q=(n(969),n(970),n(971),n(972)),z=(n(973),n(974),n(975),n(976),n(977),n(4)),H=n.n(z),V=n(231),W=n.n(V);function Y(e){var t=function(){if("undefined"==typeof Reflect||!v.a)return!1;if(v.a.sham)return!1;if("function"==typeof Proxy)return!0;try{return Boolean.prototype.valueOf.call(v()(Boolean,[],function(){})),!0}catch(e){return!1}}();return function(){var n,r=Object(w.a)(e);if(t){var i=Object(w.a)(this).constructor;n=v()(r,arguments,i)}else n=r.apply(this,arguments);return Object(_.a)(this,n)}}var G=function(e){Object(b.a)(n,e);var t=Y(n);function n(){var e,r;Object(g.a)(this,n);for(var i=arguments.length,o=new Array(i),a=0;a<i;a++)o[a]=arguments[a];return(r=t.call.apply(t,H()(e=[this]).call(e,o))).maskId="person-unknown-mask-".concat(W()()),r.pathId="person-unknown-path-".concat(W()()),r}return Object(y.a)(n,[{key:"render",value:function(){var e=this.props,t=e.title,n=void 0===t?"Person Unknown":t,r=e.desc,i=e.width,o=void 0===i?"38":i,a=e.height,c=void 0===a?"38":a,l=e.className,d=e.decorative,f=e.focusable,p=void 0===f?"false":f;return u.a.createElement("svg",{"aria-hidden":d,viewBox:"0 0 38 38",width:o,height:c,className:s()("i i-person-unknown",l),focusable:p},n&&u.a.createElement("title",null,n),r&&u.a.createElement("desc",null,r),u.a.createElement("defs",null,u.a.createElement("circle",{id:this.pathId,cx:"19",cy:"19",r:"19"})),u.a.createElement("g",{stroke:"none",strokeWidth:"1",fill:"none",fillRule:"evenodd"},u.a.createElement("mask",{id:this.maskId,fill:"#fff"},u.a.createElement("use",{href:"#".concat(this.pathId)})),u.a.createElement("use",{fill:"#D8D8D8",href:"#".concat(this.pathId)}),u.a.createElement("path",{d:"M15.1239928,24 C12.6645753,22.6352711 11,20.0120267 11,17 C11,12.581722 14.581722,9 19,9 C23.418278,9 27,12.581722 27,17 C27,20.0120267 25.3354247,22.6352711 22.8760072,24 L23,24 C27.4182847,24 31,27.5817153 31,32 L31,43 C31,43.5522847 30.5522847,44 30,44 L8,44 C7.44771525,44 7,43.5522847 7,43 L7,32 C7,27.5817153 10.5817153,24 15,24 L15.1239928,24 Z",fill:"#ADAEAF",fillRule:"nonzero",mask:"url(#".concat(this.maskId,")")})))}}]),n}(c.Component),K=n(978),$=(n(979),n(980),n(981),n(982)),X=(n(983),n(984),n(985),n(567),n(986),n(987),n(988),n(989)),Q=(n(990),n(652),n(991),n(992),n(993),n(994),n(995),n(996),n(997),n(998),n(999)),Z=(n(1e3),n(1001),n(1002),n(1003),n(1004),n(1005),n(1006),n(1007),n(1008)),J=(n(1009),n(1010),n(1011)),ee=function(e){var t=e["aria-hidden"],n=e["aria-label"],r=e.className,i=e.desc,o=void 0===i?"":i,a=e.height,c=void 0===a?"20":a,l=e.role,d=void 0===l?"img":l,f=e.title,p=void 0===f?"":f,h=e.width,m=void 0===h?"20":h;return u.a.createElement("svg",{"aria-hidden":t,"aria-label":n,className:s()("i i-xMarkFilled",r),focusable:"false",height:c,role:d,viewBox:"0 0 20 20",width:m,xmlns:"http://www.w3.org/2000/svg"},p&&u.a.createElement("title",null,p),o&&u.a.createElement("desc",null,o),u.a.createElement("path",{d:"M10 9.08L6.904 5.986a.65.65 0 1 0-.92.92L9.082 10l-3.096 3.096a.65.65 0 0 0 .92.92L10 10.918l3.096 3.096a.65.65 0 0 0 .92-.92L10.918 10l3.096-3.096a.65.65 0 1 0-.92-.92L10 9.082zM10 20C4.477 20 0 15.523 0 10S4.477 0 10 0s10 4.477 10 10-4.477 10-10 10z"}))};n.d(t,"a",function(){return r.a}),n.d(t,"b",function(){return i.a}),n.d(t,"c",function(){return o.a}),n.d(t,"d",function(){return l}),n.d(t,"e",function(){return d}),n.d(t,"f",function(){return f}),n.d(t,"g",function(){return p.a}),n.d(t,"h",function(){return h.a}),n.d(t,"i",function(){return x.a}),n.d(t,"j",function(){return E.a}),n.d(t,"k",function(){return S.a}),n.d(t,"l",function(){return T}),n.d(t,"m",function(){return C}),n.d(t,"n",function(){return O}),n.d(t,"o",function(){return j}),n.d(t,"p",function(){return A}),n.d(t,"q",function(){return P}),n.d(t,"r",function(){return M}),n.d(t,"s",function(){return N}),n.d(t,"t",function(){return I.a}),n.d(t,"u",function(){return L.a}),n.d(t,"v",function(){return D.a}),n.d(t,"w",function(){return R.a}),n.d(t,"x",function(){return B.a}),n.d(t,"y",function(){return F.a}),n.d(t,"z",function(){return U.a}),n.d(t,"A",function(){return q.a}),n.d(t,"B",function(){return G}),n.d(t,"C",function(){return K.a}),n.d(t,"D",function(){return $.a}),n.d(t,"E",function(){return X.a}),n.d(t,"F",function(){return Q.a}),n.d(t,"G",function(){return Z.a}),n.d(t,"H",function(){return J.a}),n.d(t,"I",function(){return ee})},function(e,t,n){var r=n(18),i=n(1320);e.exports=r(function(e,t){return i(e,t,[],[])})},function(e,t,n){var r=n(216),i=n(48),o=n(30),a=n(280),s=n(107);e.exports=i(function(e){var t=s(a,0,o(function(e){return e[0].length},e));return r(t,function(){for(var t=0;t<e.length;){if(e[t][0].apply(this,arguments))return e[t][1].apply(this,arguments);t+=1}})})},function(e,t,n){"use strict";var r=n(671),i=n(121),o=n.n(i),a=n(168),s=n.n(a);var c=n(410),u=n(672);function l(e,t){return Object(r.a)(e)||function(e,t){var n=null==e?null:void 0!==o.a&&s()(e)||e["@@iterator"];if(null!=n){var r,i,a=[],c=!0,u=!1;try{for(n=n.call(e);!(c=(r=n.next()).done)&&(a.push(r.value),!t||a.length!==t);c=!0);}catch(e){u=!0,i=e}finally{try{c||null==n.return||n.return()}finally{if(u)throw i}}return a}}(e,t)||Object(c.a)(e,t)||Object(u.a)()}n.d(t,"a",function(){return l})},function(e,t,n){var r=n(58);e.exports=r(function(e,t,n){return e(n)?t(n):n})},function(e,t,n){"use strict";var r=n(3),i=n.n(r),o=n(8),a=n(9),s=n(10),c=n(13),u=n(5),l=n(334);function d(e){var t=function(){if("undefined"==typeof Reflect||!i.a)return!1;if(i.a.sham)return!1;if("function"==typeof Proxy)return!0;try{return Boolean.prototype.valueOf.call(i()(Boolean,[],function(){})),!0}catch(e){return!1}}();return function(){var n,r=Object(u.a)(e);if(t){var o=Object(u.a)(this).constructor;n=i()(r,arguments,o)}else n=r.apply(this,arguments);return Object(c.a)(this,n)}}var f=function(e){Object(s.a)(n,e);var t=d(n);function n(){return Object(o.a)(this,n),t.apply(this,arguments)}return Object(a.a)(n,[{key:"isPlaying",get:function(){return this._isPlaying},set:function(e){this._isPlaying=e,this.emit("change")}},{key:"playerId",get:function(){return this._playerId},set:function(e){this._playerId=e}},{key:"pause",value:function(){this.isPlaying=!1}},{key:"isMuted",get:function(){return this._isMuted},set:function(e){this._isMuted=e,this.emit("change")}},{key:"mute",value:function(){this.isMuted=!1}},{key:"addChangeListener",value:function(e){this.on("change",e)}},{key:"removeChangeListener",value:function(e){this.removeListener("change",e)}}]),n}(l.EventEmitter);t.a=new f},function(e,t,n){e.exports=n(1331)},function(e,t,n){"use strict";var r=n(0),i=n.n(r),o=n(102),a=n(134),s=n.n(a),c=n(20),u=n.n(c),l=n(99),d=n(19),f=(n(1750),function(e){var t=e.allowTabNavigation,n=e.className,o=void 0===n?"":n,a=e.externalLinksDisabled,s=e.id,c=e.showExternalLinksModal,u=e.tagName,f=e.value,p=Object(r.useRef)(null),h=a?l.b:l.a,m=Object(r.useCallback)(function(e){var t=e.target.closest(".fr-view a");t&&t.hasAttribute("data-external")&&c()},[c]);return Object(r.useEffect)(function(){return Object(d.k)({element:p.current,selector:"div.fr-view a",tabIndex:Object(d.m)(t)})}),i.a.createElement("div",{"aria-hidden":!t,className:"".concat(o," brand--linkColor"),onClickCapture:m,id:s,ref:p},Object(r.createElement)(u,{className:"fr-view",dangerouslySetInnerHTML:{__html:h(f)}}))});f.defaultProps={allowTabNavigation:!0,tagName:"div"};var p=s()({externalLinksDisabled:u()(["course","externalLinksDisabled"])}),h=Object(o.b)(p,{showExternalLinksModal:function(){return{type:"rise/globals/SHOW_EXTERNAL_LINKS_MODAL",payload:!0}}});t.a=h(f)},function(e,t,n){"use strict";var r=n(126),i=n(269).f,o=n(731),a=n(101),s=n(162),c=n(197),u=n(169),l=function(e){var t=function(t,n,r){if(this instanceof e){switch(arguments.length){case 0:return new e;case 1:return new e(t);case 2:return new e(t,n)}return new e(t,n,r)}return e.apply(this,arguments)};return t.prototype=e.prototype,t};e.exports=function(e,t){var n,d,f,p,h,m,v,g,y=e.target,b=e.global,_=e.stat,w=e.proto,k=b?r:_?r[y]:(r[y]||{}).prototype,x=b?a:a[y]||(a[y]={}),E=x.prototype;for(f in t)n=!o(b?f:y+(_?".":"#")+f,e.forced)&&k&&u(k,f),h=x[f],n&&(m=e.noTargetGet?(g=i(k,f))&&g.value:k[f]),p=n&&m?m:t[f],n&&typeof h==typeof p||(v=e.bind&&n?s(p,r):e.wrap&&n?l(p):w&&"function"==typeof p?s(Function.call,p):p,(e.sham||p&&p.sham||h&&h.sham)&&c(v,"sham",!0),x[f]=v,w&&(u(a,d=y+"Prototype")||c(a,d,{}),a[d][f]=p,e.real&&E&&!E[f]&&c(E,f,p)))}},function(e,t,n){e.exports=n(1471)},function(e,t,n){e.exports=n(1465)},function(e,t,n){var r=n(48),i=n(595);e.exports=r(i)},function(e,t,n){var r=n(123),i=n(319).f,o=n(303),a=n(330),s=n(2151),c=n(2199),u=n(1070);e.exports=function(e,t){var n,l,d,f,p,h=e.target,m=e.global,v=e.stat;if(n=m?r:v?r[h]||s(h,{}):(r[h]||{}).prototype)for(l in t){if(f=t[l],d=e.noTargetGet?(p=i(n,l))&&p.value:n[l],!u(m?l:h+(v?".":"#")+l,e.forced)&&void 0!==d){if(typeof f==typeof d)continue;c(f,d)}(e.sham||d&&d.sham)&&o(f,"sham",!0),a(n,l,f,e)}}},function(e,t,n){var r=n(48),i=n(73);e.exports=r(function(e){return i(function(t,n){var r=Array.prototype.slice.call(arguments,0);return r[0]=n,r[1]=t,e.apply(this,r)})})},function(e,t,n){e.exports=n(1474)},function(e,t,n){var r=n(454);e.exports=function(e){return function t(n){return 0===arguments.length||r(n)?t:e.apply(this,arguments)}}},function(e,t,n){"use strict";(function(e){n(1862);var r=n(1138),i=n.n(r),o=function(t){var n=t.afterAnimatedIn,r=t.animateBlockEntrance,o=t.animateIn,a=t.animateOnce,s=t.children,c=t.className,u=t.duration,l=t.keepStructure,d=t.initiallyVisible,f=t.isLearner,p=t.offset,h=t.siblingDelay;return f&&r?e.createElement(i.a,{afterAnimatedIn:n,animateIn:o,animateOnce:a,className:c,duration:u,initiallyVisible:d,keepStructure:l,offset:p,scrollableParentSelector:"#page-wrap",siblingDelay:h},s):Array.isArray(s)?e.createElement("div",null,s):s};o.defaultProps={animateOnce:!0,duration:.75,offset:200,siblingDelay:0},t.a=o}).call(this,n(0))},function(e,t,n){var r=n(58),i=n(171);e.exports=r(function(e,t,n){return null!=n&&i(t,n)?n[t]:e})},function(e,t,n){var r=n(48),i=n(803);e.exports=r(function(e){return null!=e&&i(e.length)?e.length:NaN})},function(e,t,n){var r=n(18),i=n(270),o=n(469),a=n(375),s=n(385);e.exports=r(function(e,t){if(i(e)){if(i(t))return e.concat(t);throw new TypeError(s(t)+" is not an array")}if(a(e)){if(a(t))return e+t;throw new TypeError(s(t)+" is not a string")}if(null!=e&&o(e["fantasy-land/concat"]))return e["fantasy-land/concat"](t);if(null!=e&&o(e.concat))return e.concat(t);throw new TypeError(s(e)+' does not have a method named "concat" or "fantasy-land/concat"')})},function(e,t,n){var r=n(18),i=n(127),o=n(593),a=n(594),s=n(189),c=n(1316),u=n(80);e.exports=r(i(["filter"],c,function(e,t){return a(t)?s(function(n,r){return e(t[r])&&(n[r]=t[r]),n},{},u(t)):o(e,t)}))},function(e,t,n){var r=n(216),i=n(48),o=n(18),a=n(462);e.exports=o(function(e,t){return 1===e?i(t):r(e,a(e,[],t))})},function(e,t,n){var r,i=n(58);e.exports=(r=function(e){return{value:e,map:function(t){return r(t(e))}}},i(function(e,t,n){return e(function(e){return r(t(e))})(n).value}))},function(e,t,n){e.exports=n(1467)},function(e,t,n){e.exports=n(1309)},function(e,t,n){var r=n(48),i=n(18),o=n(454);e.exports=function(e){return function t(n,a,s){switch(arguments.length){case 0:return t;case 1:return o(n)?t:i(function(t,r){return e(n,t,r)});case 2:return o(n)&&o(a)?t:o(n)?i(function(t,n){return e(t,a,n)}):o(a)?i(function(t,r){return e(n,t,r)}):r(function(t){return e(n,a,t)});default:return o(n)&&o(a)&&o(s)?t:o(n)&&o(a)?i(function(t,n){return e(t,n,s)}):o(n)&&o(s)?i(function(t,n){return e(t,a,n)}):o(a)&&o(s)?i(function(t,r){return e(n,t,r)}):o(n)?r(function(t){return e(t,a,s)}):o(a)?r(function(t){return e(n,t,s)}):o(s)?r(function(t){return e(n,a,t)}):e(n,a,s)}}}},function(e,t,n){"use strict";n.d(t,"a",function(){return i});var r=new RegExp(/^#([a-f0-9]{6}|[a-f0-9]{3})$/,"i"),i=function(e,t){return r.test(t)?t:e}},function(e,t,n){"use strict";n.d(t,"c",function(){return y}),n.d(t,"a",function(){return b}),n.d(t,"b",function(){return _}),n.d(t,"f",function(){return w}),n.d(t,"d",function(){return k}),n.d(t,"e",function(){return x});var r=n(4),i=n.n(r),o=n(112),a=n.n(o),s=n(192),c=n.n(s),u=n(21),l=Object(u.c)("CDN_USER_CONTENT_URI"),d=Object(u.c)("CDN_URI"),f=a()("useCrushedKey"),p=Object(u.c)("IMAGES_URI"),h=c()(/-stock[-_]image.jpg/),m=Object(u.c)("RBC_IMAGES_URI"),v=Object(u.c)("ASSETS_URI"),g=function(e){var t=e.crushedKey,n=e.key,r=e.useCrushedKey,i=e.src;return f(e)?r&&t?Object(u.g)(t):Object(u.g)(n):Object(u.g)(i)},y=function(e){var t,n;if(!e||!e.key)return"";var r=e.crushedKey,o=e.key,a=e.useCrushedKey;return p?f(e)&&a&&r?i()(t="".concat(p,"/f:jpg,b:fff,s:cover,t:true,w:340/")).call(t,r):i()(n="".concat(p,"/f:jpg,b:fff,s:cover,t:true,w:340/")).call(n,o):g(e)},b=function(e){var t;if(!e||!e.key)return"";var n,r,o,a=e.crushedKey,s=e.key,c=e.useCrushedKey;return p?h(s)?i()(n="".concat(p,"/f:jpg,a:retain,b:fff,w:1680,q:65/")).call(n,s):f(e)?c&&a?i()(r="".concat(l,"/")).call(r,a):i()(o="".concat(l,"/")).call(o,s):i()(t="".concat(p,"/f:jpg|png,a:retain,b:fff/")).call(t,s):g(e)},_=function(e){var t,n,r=arguments.length>1&&void 0!==arguments[1]?arguments[1]:"src",o=e.key,a=e.src,s=e.thumbnail,c=e.thumbnailKey,u=l?i()(t="".concat(l,"/")).call(t,o):g({key:o,src:a}),d=l?i()(n="".concat(l,"/")).call(n,c):g({key:c,src:s});return"src"===r?u:d},w=function(e){var t=e.height,n=e.imageKey,r=e.width;if(m){var o,a,s,c=encodeURIComponent(n);return i()(o=i()(a=i()(s="".concat(m,"/b:fff,f:jpg,s:cover,w:")).call(s,r,",h:")).call(a,t,"/")).call(o,c)}return Object(u.g)("partnerContent/".concat(n))},k=function(){var e,t=v||p,n="NBIC_logo_light_bulb.png";return t?i()(e="".concat(t,"/f:png,a:retain,s:cover,w:276,h:160/assets/rise/assets/partner-content/")).call(e,n):Object(u.g)("partnerContent/".concat(n))},x=function(){var e,t="NBIC_logo_blue.svg";return d?i()(e="".concat(d,"/assets/rise/assets/partner-content/")).call(e,t):Object(u.g)("partnerContent/".concat(t))}},function(e,t,n){"use strict";n.d(t,"a",function(){return d}),n.d(t,"b",function(){return f}),n.d(t,"c",function(){return p}),n.d(t,"d",function(){return h});var r=n(15),i=n.n(r),o=n(16),a=n.n(o),s=n(54),c=n.n(s),u=n(1093),l=n.n(u),d=c()(2,function(e,t){return{type:e,payload:t}}),f=(c()(2,function(e,t){return[t,e]}),c()(2,function(e,t){return{type:e,payload:t,error:!0}}),function(e){var t=e.dispatch;return function(e){return function(n){"function"!=typeof i()(n)?e(n):i()(n).call(n,t)}}}),p=c()(2,function(e,t){return function(){var n=arguments.length>0&&void 0!==arguments[0]?arguments[0]:e,r=arguments.length>1?arguments[1]:void 0,i=r.type,o=r.payload,a=r.error;return t[i]?t[i](n,o,a):n}}),h=function(e){var t;return i()(t=l()(e)).call(t,a()({type:"SIDE_EFFECT"}))};a()(h(function(){return location.href="/"}))},function(e,t,n){"use strict";n.d(t,"a",function(){return r}),n.d(t,"b",function(){return i});var r={learn:{course:{container:"learn.course",overview:{container:"learn.course.overview",startButton:"learn.course.overview.startButton",favoriteButton:"learn.course.overview.favoritebutton"},lesson:{container:"learn.course.lesson",nextLessonLink:"learn.course.lesson.nextLessonLink"}}}},i={common:{checkboxSelect:"common.checkboxSelect",dropdownClose:"common.dropdownClose",continueBtn:"common.continueBtn"},courseEdit:{container:"courseEdit",addNewLessonInput:"courseEdit.addNewLessonInput",addContentBtn:"courseEdit.addContentBtn",addLesson:"courseEdit.addLesson"},lessonEdit:{container:"lessonEdit.container",blockCreateBtn:"lessonEdit.blockCreateBtn",allBlocksBtn:"lessonEdit.allBlocksBtn",block:"lessonEdit.block",blocksSidebar:{container:"lessonEdit.blocksSidebar",blockName:"lessonEdit.blocksSidebar.blockName",closeBtn:"lessonEdit.blocksSidebar.closeBtn",blockThumbnails:{container:"lessonEdit.blocksSidebar.blockThumbnails",thumbnail:"lessonEdit.blocksSidebar.blockThumbnails.thumbnail"}},blockSelectionHeader:{container:"lessonEdit.blockSelectionHeader.container",saveBtn:"lessonEdit.blockSelectionHeader.saveBtn"},blockTemplateDialog:{container:"lessonEdit.blockTemplateDialog",input:"lessonEdit.blockTemplateDialog.input",saveBtn:"lessonEdit.blockTemplateDialog.saveBtn"}},lessonPreview:{container:"lessonPreview.container",previewIframe:"lessonPreview.previewIframe"},blocks:{blockOverlayBtn:"blocks.blockOverlayBtn",blockText:"blocks.blockText",blockImpact:"blocks.blockImpact",blockQuote:"blocks.blockQuote",blockKnowledge:"blocks.blockKnowledge",blockChart:"blocks.blockChart",blockList:"blocks.blockList",blockImage:"blocks.blockImage",blockGallery:"blocks.blockGallery",blockAudio:"blocks.blockAudio",blockVideo:"blocks.blockVideo",blockEmbed:"blocks.blockEmbed",blockAttachment:"blocks.blockAttachment",blockAccordion:"blocks.blockAccordion",blockTabs:"blocks.blockTabs",blockLabeledGraphic:"blocks.blockLabeledGraphic",blockProcess:"blocks.blockProcess",blockScenario:"blocks.blockScenario",blockSortingActivity:"blocks.blockSortingActivity",blockTimeline:"blocks.blockTimeline",blockFlashcards:"blocks.blockFlashcards",blockButton:"blocks.blockButton",blockDivider:"blocks.blockDivider",blockTemplates:{container:"blocks.blockTemplates.container",newBlockTemplateBtn:"blocks.blockTemplates.newBlockTemplateBtn",blockTemplateItem:"blocks.blockTemplates.blockTemplateItem",blockTemplateDialog:"blocks.blockTemplates.blockTemplateDialog",blockTemplateThumbnail:"blocks.blockTemplates.blockTemplateThumbnail"}},authoringHeader:{container:"authoringHeader",previewLessonButton:"authoringHeader.previewLessonButton",publishButton:"authoringHeader.publishButton",editBtn:"authoringHeader.editBtn",closeLessonBtn:"authoringHeader.closeLessonBtn",publishModal:{container:"authoringHeader.publishModal",publishButton:"authoringHeader.publishModal.publishButton",libraryToggle:"authoringHeader.publishModal.libraryToggle",libraryOption:"authoringHeader.publishModal.libraryOption"}}}},function(e,t){function n(e){if(e&&"object"==typeof e){var t=e.which||e.keyCode||e.charCode;t&&(e=t)}if("number"==typeof e)return a[e];var n,o=String(e);return(n=r[o.toLowerCase()])?n:(n=i[o.toLowerCase()])||(1===o.length?o.charCodeAt(0):void 0)}n.isEventKey=function(e,t){if(e&&"object"==typeof e){var n=e.which||e.keyCode||e.charCode;if(null==n)return!1;if("string"==typeof t){var o;if(o=r[t.toLowerCase()])return o===n;if(o=i[t.toLowerCase()])return o===n}else if("number"==typeof t)return t===n;return!1}};var r=(t=e.exports=n).code=t.codes={backspace:8,tab:9,enter:13,shift:16,ctrl:17,alt:18,"pause/break":19,"caps lock":20,esc:27,space:32,"page up":33,"page down":34,end:35,home:36,left:37,up:38,right:39,down:40,insert:45,delete:46,command:91,"left command":91,"right command":93,"numpad *":106,"numpad +":107,"numpad -":109,"numpad .":110,"numpad /":111,"num lock":144,"scroll lock":145,"my computer":182,"my calculator":183,";":186,"=":187,",":188,"-":189,".":190,"/":191,"`":192,"[":219,"\\":220,"]":221,"'":222},i=t.aliases={windows:91,"⇧":16,"⌥":18,"⌃":17,"⌘":91,ctl:17,control:17,option:18,pause:19,break:19,caps:20,return:13,escape:27,spc:32,spacebar:32,pgup:33,pgdn:34,ins:45,del:46,cmd:91};
/*!
 * Programatically add the following
 */
for(o=97;o<123;o++)r[String.fromCharCode(o)]=o-32;for(var o=48;o<58;o++)r[o-48]=o;for(o=1;o<13;o++)r["f"+o]=o+111;for(o=0;o<10;o++)r["numpad "+o]=o+96;var a=t.names=t.title={};for(o in r)a[r[o]]=o;for(var s in i)r[s]=i[s]},function(e,t,n){var r=n(48),i=n(769),o=n(34);e.exports=r(function(e){return null!=e&&o(e,i(e))})},function(e,t,n){var r=n(18),i=n(127),o=n(1317);e.exports=r(i(["find"],o,function(e,t){for(var n=0,r=t.length;n<r;){if(e(t[n]))return t[n];n+=1}}))},function(e,t,n){"use strict";n.d(t,"c",function(){return st}),n.d(t,"b",function(){return ut}),n.d(t,"e",function(){return lt}),n.d(t,"a",function(){return dt}),n.d(t,"g",function(){return ft}),n.d(t,"h",function(){return pt}),n.d(t,"f",function(){return wt});var r,i=n(43),o=n.n(i),a=n(56),s=n.n(a),c=n(42),u=n.n(c),l=n(47),d=n.n(l),f=n(105),p=n(11),h=n(57),m=n.n(h),v=n(180),g=n.n(v),y=n(16),b=n.n(y),_=n(26),w=n.n(_),k=n(233),x=n.n(k),E=n(7),S=n.n(E),T=n(52),C=n.n(T),O=n(510),j=n.n(O),A=n(54),P=n.n(A),M=n(222),N=n.n(M),I=n(256),L=n.n(I),D=n(115),R=n.n(D),B=n(53),F=n.n(B),U=n(267),q=n.n(U),z=n(31),H=n.n(z),V=n(419),W=n.n(V),Y=n(80),G=n.n(Y),K=n(51),$=n.n(K),X=n(88),Q=n.n(X),Z=n(85),J=n.n(Z),ee=n(27),te=n.n(ee),ne=n(223),re=n.n(ne),ie=n(150),oe=n.n(ie),ae=n(55),se=n.n(ae),ce=n(139),ue=n.n(ce),le=n(20),de=n.n(le),fe=n(92),pe=n.n(fe),he=n(25),me=n.n(he),ve=n(14),ge=n.n(ve),ye=n(17),be=n.n(ye),_e=n(107),we=n.n(_e),ke=n(224),xe=n.n(ke),Ee=n(343),Se=n.n(Ee),Te=n(108),Ce=n.n(Te),Oe=n(70),je=n.n(Oe),Ae=n(84),Pe=n.n(Ae),Me=n(37),Ne=n.n(Me),Ie=n(61),Le=n(292),De=n(549),Re=n(550),Be=n(428),Fe=n(445),Ue=n(447),qe=n(551),ze=n(76),He=["type"];function Ve(e,t){var n=m()(e);if(o.a){var r=o()(e);t&&(r=s()(r).call(r,function(t){return u()(e,t).enumerable})),n.push.apply(n,r)}return n}var We=g()(we.a),Ye=C()("rise/course/"),Ge=Ye("BOOKMARK_LESSON"),Ke=Ye("COMPLETE_LESSON_PROGRESS"),$e=Ye("RESET_LESSON_PROGRESS"),Xe=Ye("UPDATE_LESSON_PROGRESS"),Qe=Ye("UPDATE_PLAYHEAD_PERCENTAGE"),Ze=function(e){return function(t,n){var r=n.id;switch(n.type){case"blocks":return e(t,{id:r,updateFn:Le.a});case"embed":return e(t,{id:r,updateFn:De.a});case"map":return e(t,{id:r,updateFn:Re.b});case"process":return e(t,{id:r,updateFn:Be.a});case"sorting":return e(t,{id:r,updateFn:Fe.a});case"timeline":return e(t,{id:r,updateFn:Ue.b});case"video":return e(t,{id:r,updateFn:qe.a});default:return t}}},Je=function(e){return S()(ze.s,de()(["lessons",e]))},et=se()(J()("passingScore"),Pe()(W.a,b()(0))),tt=S()(et,pe()(["id","passed","score","passingScore"])),nt=function(e){return S()(ze.r,tt)(e)},rt=function(e){var t=e.id,n=e.updateFn;return se()(Q()(["lessons",t]),S()(w()("id",t),n))},it=function(e,t){var n=e.id,r=e.type;return R()(bt(n,t),function(e){return function(t){var n=t.lessons,r=t.currentLesson;return Boolean(r)&&"quiz"===e&&100===n[r].percentComplete}}(r))},ot=function(e,t){var n=t.id,r=t.type,i=t.updateFn;return me()(at({id:n,type:r,updateFn:i}),Ce()(S()(ze.d,ge()("percentComplete"))))(e)},at=function(e){var t=e.id,n=e.type,r=e.updateFn;return function(e){return me()(rt({id:t,updateFn:r}),Ne()(it({id:t,type:n},e),St),Ce()(Je(t)),Ce()(function(e){return S()(Ne()(be()("percentComplete",100),nt),de()(["lessons",e]))}(t)))(e)}},st=Ze(q()(rt)),ct=Ze(ot);t.d=Object(Ie.c)({lessons:{},percentComplete:0},(r={},Object(p.a)(r,Ge,function(e,t){return S()(Ce()(ue()(ze.a,[t])),w()("currentLesson",t))(e)}),Object(p.a)(r,Ke,ct),Object(p.a)(r,"rise/course/LOAD_COURSE",function(e,t){return te()(e,Object(ze.h)(ht(t)))}),Object(p.a)(r,$e,function(e,t){var n=t.id;switch(t.type){case"blocks":return ot(e,{id:n,updateFn:Le.c});case"embed":return ot(e,{id:n,updateFn:De.b});case"map":return ot(e,{id:n,updateFn:Re.c});case"process":return ot(e,{id:n,updateFn:Be.c});case"sorting":return ot(e,{id:n,updateFn:Fe.c});case"timeline":return ot(e,{id:n,updateFn:Ue.c});case"video":return ot(e,{id:n,updateFn:qe.b});default:return e}}),Object(p.a)(r,Xe,ot),Object(p.a)(r,Qe,function(e,t){var n=t.id,r=t.updateFn;return me()(rt({id:n,updateFn:r}),Ce()(Je(n)))(e)}),r));var ut=Object(Ie.a)(Ke),lt=Object(Ie.a)($e),dt=Object(Ie.a)(Ge),ft=Object(Ie.a)(Xe),pt=Object(Ie.a)(Qe),ht=me()(pe()(["course"]),function(e){return me()(de()(["course","lessons"]),We(gt,{}),oe()("lessons"),te()(e))(e)},N()("course")),mt=function(e){var t=e.id,n=e.type,r=e.settings.passingScore;return Ne()(function(e){var t=e.type,n=e.passingScore;return function(){return"quiz"===t&&!H()(n)}}({type:n,passingScore:r}),se()(Q()([t]),x()({passingScore:r})))},vt=function(e){var t=e.id,n=e.index,r=e.items,i=e.settings,o=void 0===i?{}:i,a=e.type;return me()(w()(t,{index:n,id:t}),mt({id:t,type:a,settings:o}),Pe()(function(e){return function(){return H()(e)}}(r),function(e){var t=e.id,n=e.items;return function(e){return xe()(Q()([t,"items"]),We(gt,{},n),e)}}({id:t,items:r})))},gt=function(e,t,n){var r=t.type,i=Object(f.a)(t,He);return Pe()(function(e){return function(){return"section"===e}}(r),vt(function(e){for(var t=1;t<arguments.length;t++){var n=null!=arguments[t]?arguments[t]:{};t%2?Ve(Object(n),!0).forEach(function(t){Object(p.a)(e,t,n[t])}):d.a?Object.defineProperties(e,d()(n)):Ve(Object(n)).forEach(function(t){Object.defineProperty(e,t,u()(n,t))})}return e}({index:n,type:r},i)))(e)},yt=P()(3,function(e,t,n){return e(t)!==e(n)}),bt=function(e,t){return yt(de()(["lessons",e,"isComplete"]),t)},_t=function(e){var t=e.key,n=e.percent;return function(e){return w()(n,me()(ge()("items"),je.a,F()(be()(t,!0)),$.a,q()(L.a)(S()($.a,G.a,ge()("items"))(e)),re()(100),Math.round)(e),e)}},wt=_t({key:"isComplete",percent:"percentComplete"}),kt=(_t({key:"isViewed",percent:"percentViewed"}),j()(ge.a,[ge()("currentLesson"),ge()("lessons")])),xt=S()(tt,kt),Et=function(e){return Se()(ze.q,xt,e)},St=function(e){return me()(xe()(J()("percentComplete"),Tt(e)),Ce()(Et))(e)},Tt=function(e){var t=e.lessons;return Math.round($()(m()(F()(ge()("isComplete"),t)))/$()(m()(t))*100)}},function(e,t,n){var r=n(16);e.exports=r(!0)},function(e,t){e.exports=function(e){if(void 0===e)throw new ReferenceError("this hasn't been initialised - super() hasn't been called");return e},e.exports.default=e.exports,e.exports.__esModule=!0},function(e,t,n){var r=n(296),i=n(18);e.exports=i(function(e,t){var n={};for(var i in t)r(i,e)||(n[i]=t[i]);return n})},function(e,t,n){var r=n(48),i=n(80);e.exports=r(function(e){for(var t=i(e),n=t.length,r=[],o=0;o<n;)r[o]=e[t[o]],o+=1;return r})},function(e,t,n){"use strict";n.d(t,"b",function(){return ke}),n.d(t,"f",function(){return xe}),n.d(t,"i",function(){return Ee}),n.d(t,"j",function(){return Se}),n.d(t,"e",function(){return Te}),n.d(t,"d",function(){return Oe}),n.d(t,"c",function(){return je}),n.d(t,"a",function(){return Ae}),n.d(t,"g",function(){return Me}),n.d(t,"h",function(){return Ne});var r=n(39),i=n.n(r),o=n(121),a=n.n(o),s=n(168),c=n.n(s),u=n(36),l=n(11),d=n(94),f=n.n(d),p=n(153),h=n.n(p),m=n(15),v=n.n(m),g=n(202),y=n.n(g),b=n(306),_=n.n(b),w=n(257),k=n.n(w),x=n(16),E=n.n(x),S=n(511),T=n.n(S),C=n(512),O=n.n(C),j=(n(97),n(7)),A=n.n(j),P=n(98),M=n.n(P),N=n(73),I=n.n(N),L=n(54),D=n.n(L),R=n(34),B=n.n(R),F=n(53),U=n.n(F),q=n(131),z=n.n(q),H=n(46),V=n.n(H),W=n(284),Y=n.n(W),G=n(90),K=n.n(G),$=n(312),X=n.n($),Q=n(655),Z=n.n(Q),J=n(80),ee=n.n(J),te=n(51),ne=n.n(te),re=n(225),ie=n.n(re),oe=n(30),ae=n.n(oe),se=n(25),ce=n.n(se),ue=n(407),le=n.n(ue),de=n(513),fe=n.n(de),pe=n(230),he=n.n(pe);function me(e,t){var n=void 0!==a.a&&c()(e)||e["@@iterator"];if(!n){if(Array.isArray(e)||(n=function(e,t){var n;if(!e)return;if("string"==typeof e)return ve(e,t);var r=i()(n=Object.prototype.toString.call(e)).call(n,8,-1);"Object"===r&&e.constructor&&(r=e.constructor.name);if("Map"===r||"Set"===r)return h()(e);if("Arguments"===r||/^(?:Ui|I)nt(?:8|16|32)(?:Clamped)?Array$/.test(r))return ve(e,t)}(e))||t&&e&&"number"==typeof e.length){n&&(e=n);var r=0,o=function(){};return{s:o,n:function(){return r>=e.length?{done:!0}:{done:!1,value:e[r++]}},e:function(e){throw e},f:o}}throw new TypeError("Invalid attempt to iterate non-iterable instance.\nIn order to be iterable, non-array objects must have a [Symbol.iterator]() method.")}var s,u=!0,l=!1;return{s:function(){n=n.call(e)},n:function(){var e=n.next();return u=e.done,e},e:function(e){l=!0,s=e},f:function(){try{u||null==n.return||n.return()}finally{if(l)throw s}}}}function ve(e,t){(null==t||t>e.length)&&(t=e.length);for(var n=0,r=new Array(t);n<t;n++)r[n]=e[n];return r}var ge=function(e){return-1===e},ye=I()(function(e,t,n){return _()(e,n,t)}),be=D()(3,function(e,t,n){return n[e]==t}),_e=(D()(3,function(e,t,n){return ce()(z()(be("id",t)),K()(ge,E()(n),ye(e,n)))(n)}),D()(3,function(e,t,n){return Z()(t,n[e],fe()(e,1,n))}),I()(function(e,t,n){var r;return f()([],n,(r={},Object(l.a)(r,e,n[t]),Object(l.a)(r,t,n[e]),r))})),we=k()(function(e){var t=Object(u.a)(e,2),n=t[0],r=t[1];return B()(Number(n),Number(r))}),ke=A()(we,he.a),xe=function(e){return function(t,n){var r=Object(u.a)(n,2),i=r[0],o=r[1],a=X()(Number(i),t),s=X()(Number(o),e);return a===s?t:_e(a,s,t)}},Ee=A()(le()(0),ne.a);function Se(e,t){var n,r=[],i=me(t);try{for(i.s();!(n=i.n()).done;){var o=n.value;if(r.push(o),e(o))break}}catch(e){i.e(e)}finally{i.f()}return r}var Te=D()(2,function(e,t){return A()(Y.a,ae()(_()(e,1)),he.a)(t)}),Ce=D()(2,function(e,t){return A()(Y.a,U()(O()(e)),he.a)(t)}),Oe=D()(2,function(e,t){return A()(ee.a,Ce(function(e,n){return t(n)}))(e)}),je=D()(2,function(e,t){return U()(A()(V()(M.a)(t),e))}),Ae=T()(ie()(y.a,0)),Pe=A()(h.a,Array),Me=I()(function(e,t){var n;return v()(n=Pe(t)).call(n,function(){return e})}),Ne=I()(function(e,t,n,r){var i;return v()(i=Pe(n)).call(i,function(n,i){return i===r?t:e})})},function(e,t,n){"use strict";function r(){return(r=Object.assign||function(e){for(var t=1;t<arguments.length;t++){var n=arguments[t];for(var r in n)Object.prototype.hasOwnProperty.call(n,r)&&(e[r]=n[r])}return e}).apply(this,arguments)}n.d(t,"a",function(){return r})},function(e,t,n){var r=n(48),i=n(54);e.exports=r(function(e){return i(e.length,e)})},function(e,t,n){"use strict";(function(e){n.d(t,"b",function(){return g}),n.d(t,"a",function(){return y});var r=n(429),i=n(7),o=n.n(i),a=n(1086),s=n.n(a),c=n(1087),u=n.n(c),l=n(1088),d=n.n(l),f=n(1089),p=n.n(f),h=(n(76),n(61)),m=n(1179),v=(e.__REDUX_DEVTOOLS_EXTENSION_COMPOSE__,o.a),g=Object(r.c)(Object(r.b)(m.a),v(Object(r.a)(p.a,d.a,u()("run"),s.a,h.b))),y=g.dispatch}).call(this,n(95))},function(e,t,n){var r=n(883);e.exports=function(e,t,n){var i=null==e?void 0:r(e,t);return void 0===i?n:i}},function(e,t,n){"use strict";var r,i,o,a=n(133),s=n.n(a),c=n(140),u=n.n(c),l=n(20),d=n.n(l),f=n(14),p=n.n(f),h=n(46),m=n.n(h),v=n(205),g=n.n(v),y=n(99),b=n(11),_=n(7),w=n.n(_),k=n(87),x=n.n(k),E=n(53),S=n.n(E),T=n(177),C=n.n(T),O=n(30),j=n.n(O),A=n(114),P=n.n(A),M=n(221),N=n.n(M),I=n(176),L=n.n(I),D=n(17),R=n.n(D),B=n(70),F=n.n(B),U=function(e){return w()(y.e,e)},q=function(e,t,n){return(e[t]||e.MULTIPLE_CHOICE)(n)},z=function(e){var t=e.startTime;return e.stopTime-t},H=function(e){return q({FILL_IN_THE_BLANK:J,MATCHING:ae,MULTIPLE_CHOICE:G,MULTIPLE_RESPONSE:G},X(e),e)},V=function(e){return q({FILL_IN_THE_BLANK:J,MATCHING:ae,MULTIPLE_CHOICE:ee,MULTIPLE_RESPONSE:ne},X(e),e)},W=function(e){var t=e.item,n=e.itemProgress,r={FILL_IN_THE_BLANK:U(p()("text")),MATCHING:se(t),MULTIPLE_CHOICE:te(t),MULTIPLE_RESPONSE:re(t)};return q(r,X(t),n)},Y=function(e){return[e]},G=w()(j()((r="title",x()(Object(b.a)({},r,y.e)))),p()("answers")),K=U(p()("id")),$=U(p()("title")),X=p()("type"),Q=function(e){return function(t){return S()(R()("id",t),G(e))}},Z=function(e){return m()(N.a)(G(e))},J=w()(L()("title"),G),ee=function(e){return w()(Q(e),p()("correct"))(e)},te=function(e){return w()(Y,Z(e),p()("selectedIndex"))},ne=function(e){return w()(C.a,j()(Q(e)),p()("corrects"))(e)},re=function(e){return w()(C.a,j()(Z(e)),p()("selectedIndices"))},ie=function(e){var t=e.sourceId,n=e.sourceTitle,r=e.targetId,i=e.targetTitle;return{source:{id:"source_".concat(t),title:n},target:{id:"target_".concat(r),title:i}}},oe=U(p()("matchTitle")),ae=w()(j()(function(e){var t=K(e);return ie({sourceId:t,sourceTitle:$(e),targetId:t,targetTitle:oe(e)})}),G),se=function(e){return w()(F.a,P()(function(e){return function(t,n){var r=Z(e)(n),i=Z(e)(t);return ie({sourceId:K(r),sourceTitle:$(r),targetId:K(i),targetTitle:oe(i)})}}(e)),p()("matches"))},ce=n(43),ue=n.n(ce),le=n(56),de=n.n(le),fe=n(42),pe=n.n(fe),he=n(47),me=n.n(he),ve=n(105),ge=n(4),ye=n.n(ge),be=n(57),_e=n.n(be),we=n(1090),ke=n.n(we),xe=n(94),Ee=n.n(xe),Se=n(418),Te=n(27),Ce=n.n(Te),Oe="p",je="i",Ae=n(66),Pe=n(371),Me=n(547),Ne=n(670),Ie=n(673),Le=n(313),De=n.n(Le),Re=n(26),Be=n.n(Re),Fe=n(112),Ue=n.n(Fe),qe=n(78),ze=n.n(qe),He=n(44),Ve=n.n(He),We=n(64),Ye=n.n(We),Ge=n(31),Ke=n.n(Ge),$e=n(80),Xe=n.n($e),Qe=n(137),Ze=n.n(Qe),Je=n(85),et=n.n(Je),tt=n(206),nt=n.n(tt),rt=n(92),it=n.n(rt),ot=n(50),at=n.n(ot),st=n(224),ct=n.n(st),ut=n(84),lt=n.n(ut),dt=n(37),ft=n.n(dt),pt=function(e){return!!e},ht=(i={},Object(b.a)(i,"a",["activeIndex",Ve.a]),Object(b.a)(i,"vp",["audioVideoPlayhead",Number]),Object(b.a)(i,"c",["isComplete",pt]),Object(b.a)(i,"n",["correctlyAnswered",Ve.a]),Object(b.a)(i,Oe,["percentComplete",Ve.a]),Object(b.a)(i,"r",["retryAttempts",Ve.a]),Object(b.a)(i,"s",["score",Ve.a]),Object(b.a)(i,"t",["currentTime",Ve.a]),Object(b.a)(i,"v",["percentViewed",Ve.a]),Object(b.a)(i,"rr",["reportResults",Ve.a]),Object(b.a)(i,"pq",["passed",Ve.a]),Object(b.a)(i,"ps",["passingScore",Ve.a]),Object(b.a)(i,"qd",["questionsDrawn",Ve.a]),Object(b.a)(i,"ql",["questionList",j()(j()(Ve.a))]),i),mt=function(e){return function(t,n){var r=Ze()(bt[n])(t);return n===je&&(r=r(p()("items",e))),Object(b.a)({},ze()(bt[n]),r)}},vt=function(e){return j()(function(e){return function(t){var n=e[t.index];return lt()(function(){return Ke()(n)},function(){return w()(Ce()(t),nt.a,F.a,P()(mt(t)))(n)})(t)}}(e))},gt=w()(nt.a,F.a,P()(mt(null))),yt=function(e){return function(t){var n=p()(je,e),r=p()("items",t);return w()(ft()(function(){return De()([Ue()("ql"),R()("qd",!0)])(e)},function(e){var t=j()(gt,n);return Be()("originalItemProgress",t,e)}),Ce()(t),lt()(function(){return Ye()(n)},ct()(et()("items"),vt(n)(r))),nt.a,F.a,P()(function(e){return function(t,n){return Be()([ze()(ht[n])],Ze()(ht[n])(t),e)}}(t)))(it()(Xe()(ht),e))}};var bt=(o={},Object(b.a)(o,"vp",["audioVideoPlayhead",Number]),Object(b.a)(o,"n",["correctlyAnswered",Ve.a]),Object(b.a)(o,"c",["isComplete",pt]),Object(b.a)(o,"k",["isCorrect",pt]),Object(b.a)(o,"v",["isViewed",pt]),Object(b.a)(o,je,["items",vt]),Object(b.a)(o,"pv",["percentViewed",Ve.a]),Object(b.a)(o,"m",["matches",Ve.a]),Object(b.a)(o,"s",["selectedIndex",Ve.a]),Object(b.a)(o,"x",["selectedIndices",Ve.a]),Object(b.a)(o,"t",["text",Ve.a]),o),_t=n(150),wt=n.n(_t),kt=n(129),xt=n.n(kt),Et={activeIndex:["a",Ve.a],audioVideoPlayhead:["vp",Number],correctlyAnswered:["n",Ve.a],currentTime:["t",Ve.a],isComplete:["c",Number],passingScore:["ps",Ve.a],percentComplete:[Oe,Ve.a],percentViewed:["v",Ve.a],retryAttempts:["r",Ve.a],score:["s",Ve.a],questionsDrawn:["qd",Ve.a],questionList:["ql",j()(j()(Ve.a))],reportResults:["rr",Ve.a],passed:["pq",Ve.a]},St=function(e,t){return Object(b.a)({},ze()(jt[t]),Ze()(jt[t])(e))},Tt=w()(nt.a,F.a,j()(function(e){return w()(lt()(Ye.a,wt()(p()("index",e))),nt.a,F.a,P()(St))(xt()(Ye.a,it()(Xe()(jt),e)))})),Ct=function(e,t){return Object(b.a)({},ze()(Et[t]),Ze()(Et[t])(e))};var Ot=w()(wt()(Oe),at()(0,"percentComplete")),jt={audioVideoPlayhead:["vp",Number],correctlyAnswered:["n",Ve.a],isComplete:["c",Number],isCorrect:["k",Number],isViewed:["v",Number],items:[je,Tt],matches:["m",Ve.a],percentViewed:["pv",Ve.a],selectedIndex:["s",Ve.a],selectedIndices:["x",j()(Number)],text:["t",Ve.a]},At=["id","type"],Pt=["id","type"];function Mt(e,t){var n=_e()(e);if(ue.a){var r=ue()(e);t&&(r=de()(r).call(r,function(t){return pe()(e,t).enumerable})),n.push.apply(n,r)}return n}function Nt(e){for(var t=1;t<arguments.length;t++){var n=null!=arguments[t]?arguments[t]:{};t%2?Mt(Object(n),!0).forEach(function(t){Object(b.a)(e,t,n[t])}):me.a?Object.defineProperties(e,me()(n)):Mt(Object(n)).forEach(function(t){Object.defineProperty(e,t,pe()(n,t))})}return e}var It=function(e){return(window.env||{})[e]},Lt={fetch:function(){if(Bt.isExport||window.courseData||window.course)return Object(Ne.a)(Me.a,{});var e,t,n;return Object(Se.a)({method:"GET",url:window.shareId?ye()(e="".concat(It("RISE_RUNTIME_URI"),"/boot/share/")).call(e,window.shareId):window.contentId?ye()(t="".concat(It("RISE_RUNTIME_URI"),"/boot/businessContent/")).call(t,window.contentId):ye()(n="".concat(It("RISE_RUNTIME_URI"),"/boot/")).call(n,window.courseId),json:!0,withCredentials:!0}).then(p()("body")).then(Me.a)},fetchPartnerContent:function(e){return Bt.isExport||window.partnerContent?g.a.of(window.partnerContent.content):Object(Ie.a)(e)},getEnv:It,isPasswordProtected:function(){return!!window.shareId&&!!window.hasPassword},isShare:function(){return!!window.shareId},resolvePath:function(e){var t;return ye()(t="".concat(It("CDN_USER_CONTENT_URI"),"/")).call(t,e)},verifySharePassword:function(e){return Object(Se.a)({method:"POST",url:"".concat(It("RISE_RUNTIME_URI"),"/password"),data:{shareId:window.shareId,password:e},json:!0}).then(p()("body"))}},Dt=function(e,t){return e+((t||{}).c||0)},Rt=function(e,t){return function(n,r){var i=r.id,o=r.type,a=Object(ve.a)(r,Pt);return t.lessons[i]?Ce()(n,e(function(e,t){var n=t.id,r=t.type,i=Object(ve.a)(t,At);return"quiz"===r?Object(Pe.a)(e,Nt({id:n},i)):Object(Ae.c)(e,{id:n,type:r})}(t,Nt({id:i,type:o},a)).lessons[i])):n}};window.Rise=Ee()(window.Rise||{},{completeLessons:function(e,t,n){var r=t.reduce(Rt(e,n),{}),i=_e()(n.lessons||{}).length,o=ke()(r).reduce(Dt,0);return{lessons:r,p:Math.round(o/i*100)}},decodeCourseProgress:function(e,t){var n=p()("lessons",t);return lt()(function(){return Ye()(n)},w()(Be()("percentComplete",at()(0,Oe,t)),x()({lessons:j()(function(e){var t=p()(e.index,n);return lt()(function(){return Ke()(t)},yt(t))(e)})})))(e)},encodeCourseProgress:Ot,encodeLessonProgress:function(e){var t=p()("items",e),n=p()("index",e);return w()(wt()(n),lt()(function(){return Ye()(t)},ct()(et()(je),Tt(t))),nt.a,F.a,P()(Ct))(it()(Xe()(Et),e))}});var Bt=Ce()(Lt,window.Runtime||{}),Ft=Bt;n.d(t,"g",function(){return qt}),n.d(t,"n",function(){return zt}),n.d(t,"b",function(){return Ht}),n.d(t,"c",function(){return Vt}),n.d(t,"a",function(){return Wt}),n.d(t,"h",function(){return Yt}),n.d(t,"r",function(){return Gt}),n.d(t,"s",function(){return Kt}),n.d(t,"q",function(){return $t}),n.d(t,"d",function(){return Xt}),n.d(t,"e",function(){return Qt}),n.d(t,"f",function(){return Zt}),n.d(t,"i",function(){return Jt}),n.d(t,"j",function(){return en}),n.d(t,"k",function(){return tn}),n.d(t,"m",function(){return nn}),n.d(t,"l",function(){return rn}),n.d(t,"p",function(){return on}),n.d(t,"u",function(){return an}),n.d(t,"o",function(){return sn}),n.d(t,"t",function(){return cn});m()(p.a)(window.env||{});var Ut=function(e){return Ft&&Ft[e]};function qt(e){return Ut("getMasteryScore")?Ft.getMasteryScore(e):e.passingScore}function zt(e){if(Ut("onCreateHistory"))return Ft.onCreateHistory(e)}function Ht(){var e=arguments.length>0&&void 0!==arguments[0]?arguments[0]:{};return Ut("fetch")?s.a.resolve(Ft.fetch()):s.a.resolve(e)}function Vt(){var e=arguments.length>0&&void 0!==arguments[0]?arguments[0]:[];return Ut("fetchPartnerContent")?Ft.fetchPartnerContent(e):g.a.of({content:[]})}function Wt(e){if(Ut("bookmark"))return Ft.bookmark(e)}function Yt(e){return Ut("getProgress")?Ft.getProgress(e):e}function Gt(e){return Ut("setLessonComplete")?Ft.setLessonComplete(e):e}function Kt(e){return Ut("setLessonProgress")?Ft.setLessonProgress(e):e}function $t(e,t){return Ut("setCourseProgress")?Ft.setCourseProgress(e,t):e}function Xt(e){if(Ut("finish"))return Ft.finish(e)}function Qt(e,t,n,r){Ut("finishQuiz")&&Ft.finishQuiz(e,t,n,r)}function Zt(e,t,n,r){Ut("finishStoryline")&&Ft.finishStoryline(e,t,n,r)}function Jt(){return Ut("isComplete")?Ft.isComplete():null}function en(){return!!Ut("isExport")&&Ft.isExport()}function tn(){if(Ut("isExport")){var e=d()(["partnerContent","content"],window);return Ft.isExport()&&e}return!1}function nn(){return!!Ut("isShare")&&Ft.isShare()}function rn(){return!!Ut("isPasswordProtected")&&Ft.isPasswordProtected()}function on(e){var t=e||"";return Ut("resolvePath")?u()(t).call(t,"http")||u()(t).call(t,"data:")||u()(t).call(t,"//")?t:Ft.resolvePath(t):u()(t).call(t,"data:")||u()(t).call(t,"http")||u()(t).call(t,"//")?t:"/".concat(t)}function an(e){return Ut("verifySharePassword")?Ft.verifySharePassword(e):s.a.resolve({isValid:!0})}function sn(e){if(Ut("reportAnswer")){var t=e.id,n=e.isCorrect,r=e.item,i=e.itemProgress,o=e.duration,a=e.retryAttempts,s=e.title,c=r.id,u=r.title,l=r.type;return Ft.reportAnswer({id:t,type:l,isCorrect:n,itemId:c,questionTitle:Object(y.e)(u),quizTitle:Object(y.e)(s),retryAttempts:a,answers:H(r),correctResponse:V(r),response:W({item:r,itemProgress:i}),latency:z(o)})}return!1}function cn(e){if(Ut("startLesson"))return Ft.startLesson(e)}},function(e,t,n){"use strict";(function(e){n.d(t,"a",function(){return h});var r=n(3),i=n.n(r),o=n(8),a=n(9),s=n(10),c=n(13),u=n(5),l=n(1),d=n.n(l),f=n(40);function p(e){var t=function(){if("undefined"==typeof Reflect||!i.a)return!1;if(i.a.sham)return!1;if("function"==typeof Proxy)return!0;try{return Boolean.prototype.valueOf.call(i()(Boolean,[],function(){})),!0}catch(e){return!1}}();return function(){var n,r=Object(u.a)(e);if(t){var o=Object(u.a)(this).constructor;n=i()(r,arguments,o)}else n=r.apply(this,arguments);return Object(c.a)(this,n)}}var h=function(t){Object(s.a)(r,t);var n=p(r);function r(){return Object(o.a)(this,r),n.apply(this,arguments)}return Object(a.a)(r,[{key:"render",value:function(){var t=this.props,n=t.allowTabNavigation,r=t.className,i=t.id,o=t.tagName,a=t.value;return a?e.createElement(f.a,{className:r,value:a,allowTabNavigation:n,tagName:o,id:i}):null}}],[{key:"propTypes",get:function(){return{value:d.a.string,className:d.a.string,allowTabNavigation:d.a.bool,tagName:d.a.string,id:d.a.string}}},{key:"defaultProps",get:function(){return{allowBold:!0,placeholder:"",editable:!1,allowTabNavigation:!0,hasQuickInsert:!0}}}]),r}(e.Component)}).call(this,n(0))},function(e,t,n){var r=n(221);e.exports=r(0)},function(e,t,n){"use strict";e.exports=n(494),e.exports.easing=n(1983),e.exports.canvas=n(1984),e.exports.options=n(1985)},function(e,t,n){var r,i,o,a,s=n(48),c=n(171),u=n(748);e.exports=(r=!{toString:null}.propertyIsEnumerable("toString"),i=["constructor","valueOf","isPrototypeOf","toString","propertyIsEnumerable","hasOwnProperty","toLocaleString"],o=function(){"use strict";return arguments.propertyIsEnumerable("length")}(),a=function(e,t){for(var n=0;n<e.length;){if(e[n]===t)return!0;n+=1}return!1},"function"!=typeof Object.keys||o?s(function(e){if(Object(e)!==e)return[];var t,n,s=[],l=o&&u(e);for(t in e)!c(t,e)||l&&"length"===t||(s[s.length]=t);if(r)for(n=i.length-1;n>=0;)c(t=i[n],e)&&!a(s,t)&&(s[s.length]=t),n-=1;return s}):s(function(e){return Object(e)!==e?[]:Object.keys(e)}))},function(e,t){e.exports=
/** @license ISC License (c) copyright 2016 original and current authors */
function(e){return"function"==typeof e}},function(e,t,n){"use strict";n.d(t,"a",function(){return o});var r=n(8),i=n(9),o=function(){function e(){Object(r.a)(this,e)}return Object(i.a)(e,null,[{key:"isChrome",get:function(){return!(!window||!window.navigator)&&(/Chrome/.test(window.navigator.userAgent)&&/Google Inc/.test(window.navigator.vendor))}},{key:"isSafari",get:function(){return!(!window||!window.navigator)&&(/Safari/.test(window.navigator.userAgent)&&/Apple Computer/.test(window.navigator.vendor)&&!/CriOS/.test(window.navigator.userAgent))}},{key:"isIphoneSafari",get:function(){if(!window||!window.navigator)return!1;var e=/iPhone|iPod/.test(window.navigator.userAgent)&&!window.MSStream,t=/Safari/.test(window.navigator.userAgent)&&/Apple Computer/.test(window.navigator.vendor),n=/CriOS/.test(window.navigator.userAgent);return e&&t&&!n}},{key:"isSafari9",get:function(){if(!window||!window.navigator)return!1;var e=/Safari/.test(window.navigator.userAgent)&&/Apple Computer/.test(window.navigator.vendor),t=/version\/9./i.test(window.navigator.userAgent);return e&&t}},{key:"isSafariVersion13OrLower",get:function(){var t=e.isSafari,n=t?window.navigator.userAgent.match(/(?=version\/)(.+?)(?=\.)/i)[0].replace(/version\//i,""):0;return t&&n<14}},{key:"isIe11",get:function(){return!(!window||!Object.hasOwnProperty.call(window,"ActiveXObject")||window.ActiveXObject)}},{key:"isEdge",get:function(){return!(!window||!window.navigator)&&/Edge/.test(window.navigator.userAgent)}},{key:"isMobile",get:function(){return!(!window||!window.navigator)&&/Android|webOS|iPhone|iPad|iPod|BlackBerry|IEMobile|Opera Mini/i.test(navigator.userAgent)}},{key:"isLocalFilesystem",get:function(){return!(!window||!window.navigator)&&/file:/.test(window.location.protocol)}}]),e}()},function(e,t,n){"use strict";(function(e){n.d(t,"c",function(){return w}),n.d(t,"e",function(){return k}),n.d(t,"d",function(){return x}),n.d(t,"b",function(){return S}),n.d(t,"a",function(){return T}),n.d(t,"f",function(){return C});var r=n(3),i=n.n(r),o=n(28),a=n(8),s=n(9),c=n(6),u=n(10),l=n(13),d=n(5),f=n(4),p=n.n(f),h=n(140),m=n.n(h),v=n(0),g=n(2195),y=n(712),b=n(2193);function _(e){var t=function(){if("undefined"==typeof Reflect||!i.a)return!1;if(i.a.sham)return!1;if("function"==typeof Proxy)return!0;try{return Boolean.prototype.valueOf.call(i()(Boolean,[],function(){})),!0}catch(e){return!1}}();return function(){var n,r=Object(d.a)(e);if(t){var o=Object(d.a)(this).constructor;n=i()(r,arguments,o)}else n=r.apply(this,arguments);return Object(l.a)(this,n)}}var w=Object(v.createContext)(null),k=Object(v.createContext)(!1);function x(t){return e.createElement(k.Provider,{value:!0},e.createElement(g.a,t))}function E(t){var n=function(n){Object(u.a)(i,n);var r=_(i);function i(){var e,t;Object(a.a)(this,i);for(var n=arguments.length,o=new Array(n),s=0;s<n;s++)o[s]=arguments[s];return(t=r.call.apply(r,p()(e=[this]).call(e,o))).onEnterDelegate=t.onTransition.bind(Object(c.a)(t),"enter"),t.onEnteringDelegate=t.onTransition.bind(Object(c.a)(t),"entering"),t.onEnteredDelegate=t.onTransition.bind(Object(c.a)(t),"entered"),t.onExitDelegate=t.onTransition.bind(Object(c.a)(t),"exit"),t.onExitingDelegate=t.onTransition.bind(Object(c.a)(t),"exiting"),t.onExitedDelegate=t.onTransition.bind(Object(c.a)(t),"exited"),t.state={transitionState:null},t}return Object(s.a)(i,[{key:"onTransition",value:function(e){var t;this.setState({transitionState:e});for(var n="on"+e[0].toUpperCase()+e.substr(1),r=arguments.length,i=new Array(r>1?r-1:0),o=1;o<r;o++)i[o-1]=arguments[o];(t=this.props)[n].apply(t,i)}},{key:"render",value:function(){return e.createElement(w.Provider,{value:this.state.transitionState},e.createElement(t,Object(o.a)({},this.props,{onEnter:this.onEnterDelegate,onEntering:this.onEnteringDelegate,onEntered:this.onEnteredDelegate,onExit:this.onExitDelegate,onExiting:this.onExitingDelegate,onExited:this.onExitedDelegate})))}}]),i}(v.Component);return n.defaultProps={onEnter:Function.prototype,onEntering:Function.prototype,onEntered:Function.prototype,onExit:Function.prototype,onExiting:Function.prototype,onExited:Function.prototype},n.displayName="withStaleTransitionState(".concat(t.displayName||t.name,")"),n}var S=E(y.a),T=E(b.a);function C(t){var n=Object(v.forwardRef)(function(n,r){var i,a,s,c,u,l=(i=n,s=Object(v.useContext)(k),c=Object(v.useContext)(w),u=Object(v.useRef)(i),s&&null!=c&&null!==(a=m()(c))&&void 0!==a&&a.call(c,"exit")||(u.current=i),u.current);return e.createElement(t,Object(o.a)({ref:r},l))});return n.displayName="withTranstionableState(".concat(t.displayName||t.name,")"),n}}).call(this,n(0))},function(e,t,n){var r=n(58);e.exports=r(function(e,t,n){return e(n)?n:t(n)})},function(e,t,n){var r=n(48),i=n(26),o=n(474),a=n(14);e.exports=r(function(e){return o(a(e),i(e))})},function(e,t,n){"use strict";!function e(){if("undefined"!=typeof __REACT_DEVTOOLS_GLOBAL_HOOK__&&"function"==typeof __REACT_DEVTOOLS_GLOBAL_HOOK__.checkDCE)try{__REACT_DEVTOOLS_GLOBAL_HOOK__.checkDCE(e)}catch(e){console.error(e)}}(),e.exports=n(1237)},function(e,t,n){var r=n(18);e.exports=r(function e(t,n){var r,i,o,a={};for(i in n)o=typeof(r=t[i]),a[i]="function"===o?r(n[i]):r&&"object"===o?e(r,n[i]):n[i];return a})},function(e,t,n){var r=n(48),i=n(822),o=n(474),a=n(20);e.exports=r(function(e){return o(a(e),i(e))})},function(e,t,n){"use strict";n.d(t,"j",function(){return l}),n.d(t,"k",function(){return f}),n.d(t,"i",function(){return p}),n.d(t,"b",function(){return h}),n.d(t,"d",function(){return m}),n.d(t,"h",function(){return v}),n.d(t,"a",function(){return g}),n.d(t,"c",function(){return y}),n.d(t,"g",function(){return b}),n.d(t,"e",function(){return w}),n.d(t,"f",function(){return k});var r=n(4),i=n.n(r),o=n(351),a=n.n(o),s=n(237),c=n.n(s),u=(n(98),n(21)),l=function(){return u.e?Object(u.c)("SESSION_COOKIE_NAME"):"_articulate_rise_"},d=function(e,t){var n,r;return i()(n=i()(r="".concat(e,"=")).call(r,t,"; domain=")).call(n,Object(u.c)("SESSION_COOKIE_DOMAIN"),"; path=/; secure=true")},f=function(e){return document.cookie=d("_articulate_user_id",e)},p=function(){return document.cookie="".concat(d("_articulate_user_id",""),"; Max-Age=-99999999")},h=function(){return a.a.load("_articulate_user_id")},m=function(){return a.a.load(l())},v=function(){return!!m()&&c()(m()).staff},g=function(){return m()?c()(m()).sub||c()(m()).aid:""},y=function(){return m()?c()(m()).roles:[]},b=function(){return m()?c()(m()).tenantId:""},_=function(){return m()&&c()(m()).subscription||{}},w=function(){return _().plan_id||""},k=function(){return _().status||""}},function(e,t,n){var r=n(58),i=n(54);e.exports=r(function(e,t,n){return i(Math.max(e.length,t.length,n.length),function(){return e.apply(this,arguments)?t.apply(this,arguments):n.apply(this,arguments)})})},function(e,t,n){var r=n(141);e.exports=function(e){if(!r(e))throw TypeError(String(e)+" is not an object");return e}},function(e,t,n){var r=n(18);e.exports=r(function(e,t){for(var n={},r=0;r<e.length;)e[r]in t&&(n[e[r]]=t[e[r]]),r+=1;return n})},function(e,t,n){"use strict";n.d(t,"a",function(){return i}),n.d(t,"b",function(){return o});var r=n(108),i=(n.n(r)()(function(e){return e.preventDefault()}),function(e){return function(t){return e(t),t.preventDefault()}}),o=function(e){return function(t){e(t),t.preventDefault(),function(e){e.stopPropagation(),e.nativeEvent.stopImmediatePropagation()}(t)}}},function(e,t,n){e.exports=n(1253)},function(e,t){var n;n=function(){return this}();try{n=n||new Function("return this")()}catch(e){"object"==typeof window&&(n=window)}e.exports=n},function(e,t,n){e.exports=n(1499)},function(e,t,n){var r=n(470),i=n(109);e.exports=r(i)},function(e,t,n){var r=n(296),i=n(18);e.exports=i(r)},function(e,t,n){"use strict";n.d(t,"b",function(){return A}),n.d(t,"c",function(){return P}),n.d(t,"e",function(){return M}),n.d(t,"d",function(){return N});var r=n(39),i=n.n(r),o=n(153),a=n.n(o),s=n(121),c=n.n(s),u=n(168),l=n.n(u),d=n(16),f=n.n(d),p=n(7),h=n.n(p),m=n(46),v=n.n(m),g=n(44),y=n.n(g),b=n(90),_=n.n(b),w=n(1085),k=n.n(w),x=n(234);function E(e,t){var n=void 0!==c.a&&l()(e)||e["@@iterator"];if(!n){if(Array.isArray(e)||(n=function(e,t){var n;if(!e)return;if("string"==typeof e)return S(e,t);var r=i()(n=Object.prototype.toString.call(e)).call(n,8,-1);"Object"===r&&e.constructor&&(r=e.constructor.name);if("Map"===r||"Set"===r)return a()(e);if("Arguments"===r||/^(?:Ui|I)nt(?:8|16|32)(?:Clamped)?Array$/.test(r))return S(e,t)}(e))||t&&e&&"number"==typeof e.length){n&&(e=n);var r=0,o=function(){};return{s:o,n:function(){return r>=e.length?{done:!0}:{done:!1,value:e[r++]}},e:function(e){throw e},f:o}}throw new TypeError("Invalid attempt to iterate non-iterable instance.\nIn order to be iterable, non-array objects must have a [Symbol.iterator]() method.")}var s,u=!0,d=!1;return{s:function(){n=n.call(e)},n:function(){var e=n.next();return u=e.done,e},e:function(e){d=!0,s=e},f:function(){try{u||null==n.return||n.return()}finally{if(d)throw s}}}}function S(e,t){(null==t||t>e.length)&&(t=e.length);for(var n=0,r=new Array(t);n<t;n++)r[n]=e[n];return r}var T=v()(k.a),C=T({allowedAttributes:{"*":["aria-*","class","colspan","rowspan","style"],a:["data-external","href","target","rel"],img:["alt","src"],span:["data-*"]},allowedClasses:["fr-*"],allowedSchemes:["data","http","https","mailto"],allowedTags:["a","b","blockquote","br","em","h2","h3","i","img","li","mark","ol","p","table","td","th","tbody","thead","tr","s","strong","span","sub","sup","u","ul"]}),O=T({allowedAttributes:{iframe:["align","allow","allowfullscreen","frameborder","height","longdesc","marginheight","marginwidth","name","referrerpolicy","sandbox","scrolling","src","width"]},allowedTags:["iframe"],allowedSchemes:["http","https"]}),j=_()(y.a,C,f()("")),A=h()(function(e){var t=document.createElement("div");t.innerHTML=e;var n,r=E(t.querySelectorAll("a"));try{for(r.s();!(n=r.n()).done;){var i=n.value;Object(x.a)(i.href)&&(i.removeAttribute("href"),i.removeAttribute("rel"),i.removeAttribute("target"),i.setAttribute("data-external",""),i.setAttribute("role","button"))}}catch(e){r.e(e)}finally{r.f()}return t.innerHTML},j),P=_()(y.a,O,f()("")),M=T({allowedTags:[],allowedAttributes:[]}),N=T({allowedTags:["mark"],allowedAttributes:[]});t.a=j},function(e,t,n){"use strict";n.d(t,"b",function(){return r}),n.d(t,"c",function(){return i}),n.d(t,"e",function(){return o}),n.d(t,"f",function(){return a}),n.d(t,"g",function(){return s}),n.d(t,"d",function(){return c}),n.d(t,"a",function(){return u});var r="group",i="heading",o="tablist",a="tabpanel",s="tab",c=function(e){var t=e.element,n=e.isHidden;t&&t.setAttribute("aria-hidden",n)},u=function(e){var t=e.caption,n=e.editable,r=e.id,i=!e.isOverlayType&&!n&&t;return{figcaptionId:i?"figcaption-".concat(r):void 0,isFigure:i,role:i?"figure":void 0,tagName:i?"figure":"div"}}},function(e,t){e.exports={}},function(e,t,n){"use strict";var r=n(140),i=n.n(r),o=n(7),a=n.n(o),s=n(0),c=n.n(s);n(1);var u=c.a.createContext(null);var l=function(e){e()},d=function(){return l},f={notify:function(){}};var p=function(){function e(e,t){this.store=e,this.parentSub=t,this.unsubscribe=null,this.listeners=f,this.handleChangeWrapper=this.handleChangeWrapper.bind(this)}var t=e.prototype;return t.addNestedSub=function(e){return this.trySubscribe(),this.listeners.subscribe(e)},t.notifyNestedSubs=function(){this.listeners.notify()},t.handleChangeWrapper=function(){this.onStateChange&&this.onStateChange()},t.isSubscribed=function(){return Boolean(this.unsubscribe)},t.trySubscribe=function(){var e,t,n;this.unsubscribe||(this.unsubscribe=this.parentSub?this.parentSub.addNestedSub(this.handleChangeWrapper):this.store.subscribe(this.handleChangeWrapper),this.listeners=(e=d(),t=null,n=null,{clear:function(){t=null,n=null},notify:function(){e(function(){for(var e=t;e;)e.callback(),e=e.next})},get:function(){for(var e=[],n=t;n;)e.push(n),n=n.next;return e},subscribe:function(e){var r=!0,i=n={callback:e,next:null,prev:n};return i.prev?i.prev.next=i:t=i,function(){r&&null!==t&&(r=!1,i.next?i.next.prev=i.prev:n=i.prev,i.prev?i.prev.next=i.next:t=i.next)}}}))},t.tryUnsubscribe=function(){this.unsubscribe&&(this.unsubscribe(),this.unsubscribe=null,this.listeners.clear(),this.listeners=f)},e}(),h="undefined"!=typeof window&&void 0!==window.document&&void 0!==window.document.createElement?s.useLayoutEffect:s.useEffect;var m=function(e){var t=e.store,n=e.context,r=e.children,i=Object(s.useMemo)(function(){var e=new p(t);return e.onStateChange=e.notifyNestedSubs,{store:t,subscription:e}},[t]),o=Object(s.useMemo)(function(){return t.getState()},[t]);h(function(){var e=i.subscription;return e.trySubscribe(),o!==t.getState()&&e.notifyNestedSubs(),function(){e.tryUnsubscribe(),e.onStateChange=null}},[i,o]);var a=n||u;return c.a.createElement(a.Provider,{value:i},r)},v=n(72),g=n(132),y=n(416),b=n.n(y),_=n(507),w=[],k=[null,null];function x(e,t){var n=e[1];return[t.payload,n+1]}function E(e,t,n){h(function(){return e.apply(void 0,t)},n)}function S(e,t,n,r,i,o,a){e.current=r,t.current=i,n.current=!1,o.current&&(o.current=null,a())}function T(e,t,n,r,i,o,a,s,c,u){if(e){var l=!1,d=null,f=function(){if(!l){var e,n,f=t.getState();try{e=r(f,i.current)}catch(e){n=e,d=e}n||(d=null),e===o.current?a.current||c():(o.current=e,s.current=e,a.current=!0,u({type:"STORE_UPDATED",payload:{error:n}}))}};n.onStateChange=f,n.trySubscribe(),f();return function(){if(l=!0,n.tryUnsubscribe(),n.onStateChange=null,d)throw d}}}var C=function(){return[null,0]};function O(e,t){void 0===t&&(t={});var n=t,r=n.getDisplayName,i=void 0===r?function(e){return"ConnectAdvanced("+e+")"}:r,o=n.methodName,a=void 0===o?"connectAdvanced":o,l=n.renderCountProp,d=void 0===l?void 0:l,f=n.shouldHandleStateChanges,h=void 0===f||f,m=n.storeKey,y=void 0===m?"store":m,O=(n.withRef,n.forwardRef),j=void 0!==O&&O,A=n.context,P=void 0===A?u:A,M=Object(g.a)(n,["getDisplayName","methodName","renderCountProp","shouldHandleStateChanges","storeKey","withRef","forwardRef","context"]),N=P;return function(t){var n=t.displayName||t.name||"Component",r=i(n),o=Object(v.a)({},M,{getDisplayName:i,methodName:a,renderCountProp:d,shouldHandleStateChanges:h,storeKey:y,displayName:r,wrappedComponentName:n,WrappedComponent:t}),u=M.pure;var l=u?s.useMemo:function(e){return e()};function f(n){var r=Object(s.useMemo)(function(){var e=n.reactReduxForwardedRef,t=Object(g.a)(n,["reactReduxForwardedRef"]);return[n.context,e,t]},[n]),i=r[0],a=r[1],u=r[2],d=Object(s.useMemo)(function(){return i&&i.Consumer&&Object(_.isContextConsumer)(c.a.createElement(i.Consumer,null))?i:N},[i,N]),f=Object(s.useContext)(d),m=Boolean(n.store)&&Boolean(n.store.getState)&&Boolean(n.store.dispatch);Boolean(f)&&Boolean(f.store);var y=m?n.store:f.store,b=Object(s.useMemo)(function(){return function(t){return e(t.dispatch,o)}(y)},[y]),O=Object(s.useMemo)(function(){if(!h)return k;var e=new p(y,m?null:f.subscription),t=e.notifyNestedSubs.bind(e);return[e,t]},[y,m,f]),j=O[0],A=O[1],P=Object(s.useMemo)(function(){return m?f:Object(v.a)({},f,{subscription:j})},[m,f,j]),M=Object(s.useReducer)(x,w,C),I=M[0][0],L=M[1];if(I&&I.error)throw I.error;var D=Object(s.useRef)(),R=Object(s.useRef)(u),B=Object(s.useRef)(),F=Object(s.useRef)(!1),U=l(function(){return B.current&&u===R.current?B.current:b(y.getState(),u)},[y,I,u]);E(S,[R,D,F,u,U,B,A]),E(T,[h,y,j,b,R,D,F,B,A,L],[y,j,b]);var q=Object(s.useMemo)(function(){return c.a.createElement(t,Object(v.a)({},U,{ref:a}))},[a,t,U]);return Object(s.useMemo)(function(){return h?c.a.createElement(d.Provider,{value:P},q):q},[d,q,P])}var m=u?c.a.memo(f):f;if(m.WrappedComponent=t,m.displayName=f.displayName=r,j){var O=c.a.forwardRef(function(e,t){return c.a.createElement(m,Object(v.a)({},e,{reactReduxForwardedRef:t}))});return O.displayName=r,O.WrappedComponent=t,b()(O,t)}return b()(m,t)}}function j(e,t){return e===t?0!==e||0!==t||1/e==1/t:e!=e&&t!=t}function A(e,t){if(j(e,t))return!0;if("object"!=typeof e||null===e||"object"!=typeof t||null===t)return!1;var n=Object.keys(e),r=Object.keys(t);if(n.length!==r.length)return!1;for(var i=0;i<n.length;i++)if(!Object.prototype.hasOwnProperty.call(t,n[i])||!j(e[n[i]],t[n[i]]))return!1;return!0}function P(e){return function(t,n){var r=e(t,n);function i(){return r}return i.dependsOnOwnProps=!1,i}}function M(e){return null!==e.dependsOnOwnProps&&void 0!==e.dependsOnOwnProps?Boolean(e.dependsOnOwnProps):1!==e.length}function N(e,t){return function(t,n){n.displayName;var r=function(e,t){return r.dependsOnOwnProps?r.mapToProps(e,t):r.mapToProps(e)};return r.dependsOnOwnProps=!0,r.mapToProps=function(t,n){r.mapToProps=e,r.dependsOnOwnProps=M(e);var i=r(t,n);return"function"==typeof i&&(r.mapToProps=i,r.dependsOnOwnProps=M(i),i=r(t,n)),i},r}}var I=[function(e){return"function"==typeof e?N(e):void 0},function(e){return e?void 0:P(function(e){return{dispatch:e}})},function(e){return e&&"object"==typeof e?P(function(t){return function(e,t){var n={},r=function(r){var i=e[r];"function"==typeof i&&(n[r]=function(){return t(i.apply(void 0,arguments))})};for(var i in e)r(i);return n}(e,t)}):void 0}];var L=[function(e){return"function"==typeof e?N(e):void 0},function(e){return e?void 0:P(function(){return{}})}];function D(e,t,n){return Object(v.a)({},n,e,t)}var R=[function(e){return"function"==typeof e?function(e){return function(t,n){n.displayName;var r,i=n.pure,o=n.areMergedPropsEqual,a=!1;return function(t,n,s){var c=e(t,n,s);return a?i&&o(c,r)||(r=c):(a=!0,r=c),r}}}(e):void 0},function(e){return e?void 0:function(){return D}}];function B(e,t,n,r){return function(i,o){return n(e(i,o),t(r,o),o)}}function F(e,t,n,r,i){var o,a,s,c,u,l=i.areStatesEqual,d=i.areOwnPropsEqual,f=i.areStatePropsEqual,p=!1;function h(i,p){var h,m,v=!d(p,a),g=!l(i,o);return o=i,a=p,v&&g?(s=e(o,a),t.dependsOnOwnProps&&(c=t(r,a)),u=n(s,c,a)):v?(e.dependsOnOwnProps&&(s=e(o,a)),t.dependsOnOwnProps&&(c=t(r,a)),u=n(s,c,a)):g?(h=e(o,a),m=!f(h,s),s=h,m&&(u=n(s,c,a)),u):u}return function(i,l){return p?h(i,l):(s=e(o=i,a=l),c=t(r,a),u=n(s,c,a),p=!0,u)}}function U(e,t){var n=t.initMapStateToProps,r=t.initMapDispatchToProps,i=t.initMergeProps,o=Object(g.a)(t,["initMapStateToProps","initMapDispatchToProps","initMergeProps"]),a=n(e,o),s=r(e,o),c=i(e,o);return(o.pure?F:B)(a,s,c,e,o)}function q(e,t,n){for(var r=t.length-1;r>=0;r--){var i=t[r](e);if(i)return i}return function(t,r){throw new Error("Invalid value of type "+typeof e+" for "+n+" argument when connecting component "+r.wrappedComponentName+".")}}function z(e,t){return e===t}function H(e){var t=void 0===e?{}:e,n=t.connectHOC,r=void 0===n?O:n,i=t.mapStateToPropsFactories,o=void 0===i?L:i,a=t.mapDispatchToPropsFactories,s=void 0===a?I:a,c=t.mergePropsFactories,u=void 0===c?R:c,l=t.selectorFactory,d=void 0===l?U:l;return function(e,t,n,i){void 0===i&&(i={});var a=i,c=a.pure,l=void 0===c||c,f=a.areStatesEqual,p=void 0===f?z:f,h=a.areOwnPropsEqual,m=void 0===h?A:h,y=a.areStatePropsEqual,b=void 0===y?A:y,_=a.areMergedPropsEqual,w=void 0===_?A:_,k=Object(g.a)(a,["pure","areStatesEqual","areOwnPropsEqual","areStatePropsEqual","areMergedPropsEqual"]),x=q(e,o,"mapStateToProps"),E=q(t,s,"mapDispatchToProps"),S=q(n,u,"mergeProps");return r(d,Object(v.a)({methodName:"connect",getDisplayName:function(e){return"Connect("+e+")"},shouldHandleStateChanges:Boolean(e),initMapStateToProps:x,initMapDispatchToProps:E,initMergeProps:S,pure:l,areStatesEqual:p,areOwnPropsEqual:m,areStatePropsEqual:b,areMergedPropsEqual:w},k))}}var V=H();function W(){return Object(s.useContext)(u)}function Y(e){void 0===e&&(e=u);var t=e===u?W:function(){return Object(s.useContext)(e)};return function(){return t().store}}var G=Y();function K(e){void 0===e&&(e=u);var t=e===u?G:Y(e);return function(){return t().dispatch}}var $=K(),X=function(e,t){return e===t};function Q(e){void 0===e&&(e=u);var t=e===u?W:function(){return Object(s.useContext)(e)};return function(e,n){void 0===n&&(n=X);var r=t(),i=function(e,t,n,r){var i,o=Object(s.useReducer)(function(e){return e+1},0)[1],a=Object(s.useMemo)(function(){return new p(n,r)},[n,r]),c=Object(s.useRef)(),u=Object(s.useRef)(),l=Object(s.useRef)(),d=Object(s.useRef)(),f=n.getState();try{if(e!==u.current||f!==l.current||c.current){var m=e(f);i=void 0!==d.current&&t(m,d.current)?d.current:m}else i=d.current}catch(e){throw c.current&&(e.message+="\nThe error may be correlated with this previous error:\n"+c.current.stack+"\n\n"),e}return h(function(){u.current=e,l.current=f,d.current=i,c.current=void 0}),h(function(){function e(){try{var e=n.getState(),r=u.current(e);if(t(r,d.current))return;d.current=r,l.current=e}catch(e){c.current=e}o()}return a.onStateChange=e,a.trySubscribe(),e(),function(){return a.tryUnsubscribe()}},[n,a]),i}(e,n,r.store,r.subscription);return Object(s.useDebugValue)(i),i}}var Z,J=Q(),ee=n(86);Z=ee.unstable_batchedUpdates,l=Z;var te=n(83);function ne(){return a()(V.apply(void 0,arguments),te.f)}function re(e,t){var n,r=Object(s.useContext)(te.e),o=Object(s.useContext)(te.c),a=Object(s.useRef)(null),c=!function(){var e=Object(s.useRef)(!0);return e.current?(e.current=!1,!0):e.current}()&&r&&(null==o?void 0:null===(n=i()(o))||void 0===n?void 0:n.call(o,"exit")),u=J(function(t){if(!c)return e(t)},t);return c||(a.current=u),a.current}n.d(t,"b",function(){return ne}),n.d(t,"d",function(){return re}),n.d(t,"a",function(){return m}),n.d(t,"c",function(){return $})},function(e,t){e.exports=!0},function(e,t,n){"use strict";var r=n(79);e.exports={_set:function(e,t){return r.merge(this[e]||(this[e]={}),t)}}},function(e,t,n){"use strict";var r=n(43),i=n.n(r),o=n(341),a=n.n(o),s=n(57),c=n.n(s);function u(e,t){if(null==e)return{};var n,r,o=function(e,t){if(null==e)return{};var n,r,i={},o=c()(e);for(r=0;r<o.length;r++)n=o[r],a()(t).call(t,n)>=0||(i[n]=e[n]);return i}(e,t);if(i.a){var s=i()(e);for(r=0;r<s.length;r++)n=s[r],a()(t).call(t,n)>=0||Object.prototype.propertyIsEnumerable.call(e,n)&&(o[n]=e[n])}return o}n.d(t,"a",function(){return u})},function(e,t,n){
/** @license ISC License (c) copyright 2016 original and current authors */
var r=n(111),i=n(81);e.exports=function(e){if(!i(e))throw new TypeError("curry: Function required");return r(e)}},function(e,t,n){var r=n(58),i=n(189);e.exports=r(i)},function(e,t,n){var r=n(18);e.exports=r(function(e,t){return e(t),t})},function(e,t,n){var r=n(48);e.exports=r(function(e){return!e})},function(e,t,n){e.exports=n(1303)},function(e,t,n){
/** @license ISC License (c) copyright 2016 original and current authors */
var r=n(81),i="@@crocks/curried";function o(e,t){return r(e)?e.length>1?e.bind(null,t):e.call(null,t):e}e.exports=function e(t){if(t[i])return t;function n(){for(var n=[],i=arguments.length;i--;)n[i]=arguments[i];var a=n.length?n:[void 0];if(a.length<t.length)return e(Function.bind.apply(t,[null].concat(a)));var s=a.length===t.length?t.apply(null,a):a.reduce(o,t);return r(s)?e(s):s}return Object.defineProperty(n,i,{enumerable:!1,writable:!1,value:!0}),n}},function(e,t,n){var r=n(18),i=n(171);e.exports=r(i)},function(e,t,n){"use strict";var r=n(135),i=n(0),o=n.n(i),a=(n(1),n(72));function s(e){return"/"===e.charAt(0)}function c(e,t){for(var n=t,r=n+1,i=e.length;r<i;n+=1,r+=1)e[n]=e[r];e.pop()}var u=function(e,t){void 0===t&&(t="");var n,r=e&&e.split("/")||[],i=t&&t.split("/")||[],o=e&&s(e),a=t&&s(t),u=o||a;if(e&&s(e)?i=r:r.length&&(i.pop(),i=i.concat(r)),!i.length)return"/";if(i.length){var l=i[i.length-1];n="."===l||".."===l||""===l}else n=!1;for(var d=0,f=i.length;f>=0;f--){var p=i[f];"."===p?c(i,f):".."===p?(c(i,f),d++):d&&(c(i,f),d--)}if(!u)for(;d--;d)i.unshift("..");!u||""===i[0]||i[0]&&s(i[0])||i.unshift("");var h=i.join("/");return n&&"/"!==h.substr(-1)&&(h+="/"),h};var l=n(158);function d(e){var t=e.pathname,n=e.search,r=e.hash,i=t||"/";return n&&"?"!==n&&(i+="?"===n.charAt(0)?n:"?"+n),r&&"#"!==r&&(i+="#"===r.charAt(0)?r:"#"+r),i}function f(e,t,n,r){var i;"string"==typeof e?(i=function(e){var t=e||"/",n="",r="",i=t.indexOf("#");-1!==i&&(r=t.substr(i),t=t.substr(0,i));var o=t.indexOf("?");return-1!==o&&(n=t.substr(o),t=t.substr(0,o)),{pathname:t,search:"?"===n?"":n,hash:"#"===r?"":r}}(e)).state=t:(void 0===(i=Object(a.a)({},e)).pathname&&(i.pathname=""),i.search?"?"!==i.search.charAt(0)&&(i.search="?"+i.search):i.search="",i.hash?"#"!==i.hash.charAt(0)&&(i.hash="#"+i.hash):i.hash="",void 0!==t&&void 0===i.state&&(i.state=t));try{i.pathname=decodeURI(i.pathname)}catch(e){throw e instanceof URIError?new URIError('Pathname "'+i.pathname+'" could not be decoded. This is likely caused by an invalid percent-encoding.'):e}return n&&(i.key=n),r?i.pathname?"/"!==i.pathname.charAt(0)&&(i.pathname=u(i.pathname,r.pathname)):i.pathname=r.pathname:i.pathname||(i.pathname="/"),i}function p(){var e=null;var t=[];return{setPrompt:function(t){return e=t,function(){e===t&&(e=null)}},confirmTransitionTo:function(t,n,r,i){if(null!=e){var o="function"==typeof e?e(t,n):e;"string"==typeof o?"function"==typeof r?r(o,i):i(!0):i(!1!==o)}else i(!0)},appendListener:function(e){var n=!0;function r(){n&&e.apply(void 0,arguments)}return t.push(r),function(){n=!1,t=t.filter(function(e){return e!==r})}},notifyListeners:function(){for(var e=arguments.length,n=new Array(e),r=0;r<e;r++)n[r]=arguments[r];t.forEach(function(e){return e.apply(void 0,n)})}}}"undefined"==typeof window||!window.document||window.document.createElement;function h(e,t,n){return Math.min(Math.max(e,t),n)}var m=n(692),v=n(693),g=n.n(v),y=(n(507),n(132)),b=n(416),_=n.n(b);n.d(t,"a",function(){return O}),n.d(t,"b",function(){return x}),n.d(t,"c",function(){return I}),n.d(t,"d",function(){return k}),n.d(t,"e",function(){return C}),n.d(t,"f",function(){return L});var w=function(e){var t=Object(m.a)();return t.displayName=e,t}("Router-History"),k=function(e){var t=Object(m.a)();return t.displayName=e,t}("Router"),x=function(e){function t(t){var n;return(n=e.call(this,t)||this).state={location:t.history.location},n._isMounted=!1,n._pendingLocation=null,t.staticContext||(n.unlisten=t.history.listen(function(e){n._isMounted?n.setState({location:e}):n._pendingLocation=e})),n}Object(r.a)(t,e),t.computeRootMatch=function(e){return{path:"/",url:"/",params:{},isExact:"/"===e}};var n=t.prototype;return n.componentDidMount=function(){this._isMounted=!0,this._pendingLocation&&this.setState({location:this._pendingLocation})},n.componentWillUnmount=function(){this.unlisten&&this.unlisten()},n.render=function(){return o.a.createElement(k.Provider,{value:{history:this.props.history,location:this.state.location,match:t.computeRootMatch(this.state.location.pathname),staticContext:this.props.staticContext}},o.a.createElement(w.Provider,{children:this.props.children||null,value:this.props.history}))},t}(o.a.Component);o.a.Component;o.a.Component;var E={},S=1e4,T=0;function C(e,t){void 0===t&&(t={}),("string"==typeof t||Array.isArray(t))&&(t={path:t});var n=t,r=n.path,i=n.exact,o=void 0!==i&&i,a=n.strict,s=void 0!==a&&a,c=n.sensitive,u=void 0!==c&&c;return[].concat(r).reduce(function(t,n){if(!n&&""!==n)return null;if(t)return t;var r=function(e,t){var n=""+t.end+t.strict+t.sensitive,r=E[n]||(E[n]={});if(r[e])return r[e];var i=[],o={regexp:g()(e,i,t),keys:i};return T<S&&(r[e]=o,T++),o}(n,{end:o,strict:s,sensitive:u}),i=r.regexp,a=r.keys,c=i.exec(e);if(!c)return null;var l=c[0],d=c.slice(1),f=e===l;return o&&!f?null:{path:n,url:"/"===n&&""===l?"/":l,isExact:f,params:a.reduce(function(e,t,n){return e[t.name]=d[n],e},{})}},null)}var O=function(e){function t(){return e.apply(this,arguments)||this}return Object(r.a)(t,e),t.prototype.render=function(){var e=this;return o.a.createElement(k.Consumer,null,function(t){t||Object(l.a)(!1);var n=e.props.location||t.location,r=e.props.computedMatch?e.props.computedMatch:e.props.path?C(n.pathname,e.props):t.match,i=Object(a.a)({},t,{location:n,match:r}),s=e.props,c=s.children,u=s.component,d=s.render;return Array.isArray(c)&&0===c.length&&(c=null),o.a.createElement(k.Provider,{value:i},i.match?c?"function"==typeof c?c(i):c:u?o.a.createElement(u,i):d?d(i):null:"function"==typeof c?c(i):null)})},t}(o.a.Component);function j(e){return"/"===e.charAt(0)?e:"/"+e}function A(e,t){if(!e)return t;var n=j(e);return 0!==t.pathname.indexOf(n)?t:Object(a.a)({},t,{pathname:t.pathname.substr(n.length)})}function P(e){return"string"==typeof e?e:d(e)}function M(e){return function(){Object(l.a)(!1)}}function N(){}o.a.Component;var I=function(e){function t(){return e.apply(this,arguments)||this}return Object(r.a)(t,e),t.prototype.render=function(){var e=this;return o.a.createElement(k.Consumer,null,function(t){t||Object(l.a)(!1);var n,r,i=e.props.location||t.location;return o.a.Children.forEach(e.props.children,function(e){if(null==r&&o.a.isValidElement(e)){n=e;var s=e.props.path||e.props.from;r=s?C(i.pathname,Object(a.a)({},e.props,{path:s})):t.match}}),r?o.a.cloneElement(n,{location:i,computedMatch:r}):null})},t}(o.a.Component);function L(e){var t="withRouter("+(e.displayName||e.name)+")",n=function(t){var n=t.wrappedComponentRef,r=Object(y.a)(t,["wrappedComponentRef"]);return o.a.createElement(k.Consumer,null,function(t){return t||Object(l.a)(!1),o.a.createElement(e,Object(a.a)({},r,t,{ref:n}))})};return n.displayName=t,n.WrappedComponent=e,_()(n,e)}o.a.useContext},function(e,t,n){var r=n(18),i=n(189),o=n(80);e.exports=r(function(e,t){return i(function(n,r){return n[r]=e(t[r],r,t),n},{},o(t))})},function(e,t,n){var r=n(18),i=n(469),o=n(470),a=n(509);e.exports=r(function(e,t){return i(e)?function(){return e.apply(this,arguments)||t.apply(this,arguments)}:o(a)(e,t)})},function(e,t){e.exports=function(e){try{return!!e()}catch(e){return!0}}},function(e,t){e.exports=function(e){try{return!!e()}catch(e){return!0}}},function(e,t,n){var r=n(254);e.exports=r(1)},function(e,t,n){var r=n(126),i=n(578),o=n(169),a=n(453),s=n(580),c=n(732),u=i("wks"),l=r.Symbol,d=c?l:l&&l.withoutSetter||a;e.exports=function(e){return o(u,e)&&(s||"string"==typeof u[e])||(s&&o(l,e)?u[e]=l[e]:u[e]=d("Symbol."+e)),u[e]}},function(e,t,n){"use strict";var r=function(e){return e.displayName||e.name||"Component"},i=n(0),o=n.n(i),a=n(73),s=n.n(a),c=n(685),u=n.n(c),l=n(1170),d=n.n(l),f=function(e,t){return o.a.createElement("mark",{key:t},e)},p=s()(function(e,t){return d()(new RegExp(u()(t),"igm"),f,e)}),h=n(106),m=(n.n(h)()(function(e,t){return t.reduce(function(t,n){return t+n[e]},0)}),n(130)),v=n(165),g=n(71),y=n(307);n.d(t,"b",function(){return r}),n.d(t,"d",function(){return p}),n.d(t,"c",function(){return m.a}),n.d(t,"f",function(){return v.c}),n.d(t,"a",function(){return g.a}),n.d(t,"e",function(){return g.g}),n.d(t,"g",function(){return y.c})},function(e,t,n){e.exports=n(1266)},function(e,t,n){var r=n(101),i=n(169),o=n(589),a=n(198).f;e.exports=function(e){var t=r.Symbol||(r.Symbol={});i(t,e)||a(t,e,{value:o.f(e)})}},function(e,t){e.exports="object"==typeof window&&window&&window.Math==Math?window:"object"==typeof self&&self&&self.Math==Math?self:Function("return this")()},function(e,t,n){var r=n(18);e.exports=r(function(e,t){return null==t||t!=t?e:t})},function(e,t,n){var r=n(4),i=n(133),o=n(15),a=n(1644),s=n(1645),c=n(846).type("Async"),u=n(846).typeFn(c(),5),l=n(479),d=n(1648),f=n(1658),p=n(1659),h=n(1660),m=n(622),v=n(1661),g=n(247),y=n(1662),b=n(1664),_=n(623),w=function(e){return e.reduce(function(e,t){return e&&_(x,t)},!0)},k=function(e){return x(function(t,n){return n(e)})};function x(e){var t;if(!g(e))throw new TypeError("Async: Function required");var n=k,r=function(){return"Async"+s(e)};function a(t,n,r){if(!g(t)||!g(n))throw new TypeError("Async.fork: Reject and resolve functions required");var i=!1,o=!1,a=g(r)?r:h,s=function(e,t){if(!o)return o=!0,i?h():e(t)},c=e(s.bind(null,t),s.bind(null,n)),u=g(c)?c:h;return p(function(){return a((u(),void(i=!0)))})}function d(e){return function(t){if(!g(t))throw new TypeError("Async."+e+": Function required");return x(function(e,n){return a(e,f(n,t))})}}function m(e){return function(t,n){if(!g(t)||!g(n))throw new TypeError("Async."+e+": Functions required for both arguments");return x(function(e,r){return a(f(e,t),f(r,n))})}}function v(e){return function(t){if(!_(x,t))throw new TypeError("Async."+e+": Async required");return x(function(e,n){var r=h,i=h;return r=a(function(){i=t.fork(e,n)},n),p(function(){return i(r())})})}}function y(e){return function(t){if(!g(t))throw new TypeError("Async."+e+": Async returning function required");return x(function(n,r){var i=h,o=h;return i=a(n,function(i){var a=t(i);if(!_(x,a))throw new TypeError("Async."+e+": Function must return another Async");o=a.fork(n,r)}),p(function(){return o(i())})})}}return(t={fork:a,toPromise:function(){return new i(function(e,t){a(t,e)})},inspect:r,toString:r,type:c,swap:function(e,t){if(!g(e)||!g(t))throw new TypeError("Async.swap: Functions required for both arguments");return x(function(n,r){return a(f(r,e),f(n,t))})},race:function(e){if(!_(x,e))throw new TypeError("Async.race: Async required");return x(function(t,n){var r=p(function(e,r){return e?n(r):t(r)}),i=r.bind(null,!0),o=r.bind(null,!1),s=a(o,i),c=e.fork(o,i);return function(){s(),c()}})},coalesce:function(e,t){if(!g(e)||!g(t))throw new TypeError("Async.coalesce: Functions required for both arguments");return x(function(n,r){return a(f(r,e),f(r,t))})},ap:function(e){if(!_(x,e))throw new TypeError("Async.ap: Async required");return x(function(t,n){var r=null,i=null,o=!1,s=!1,c=!1,u=p(t);function l(){!c&&o&&s&&f(n,r)(i)}var d=a(u,function(e){if(!g(e))throw new TypeError("Async.ap: Wrapped value must be a function");o=!0,r=e,l()}),h=e.fork(u,function(e){s=!0,i=e,l()});return function(){d(),h(),c=!0}})},of:n,alt:v("alt"),bimap:m("bimap"),map:d("map"),chain:y("chain"),bichain:function(e,t){var n="Async.bichain: Both arguments must be Async returning functions";if(!g(e)||!g(t))throw new TypeError(n);return x(function(r,i){var o=h,s=h;function c(e){return function(t){var o=e(t);if(!_(x,o))throw new TypeError(n);s=o.fork(r,i)}}return o=a(c(e),c(t)),p(function(){return s(o())})})}})[l.of]=n,t[l.alt]=v(l.alt),t[l.bimap]=m(l.bimap),t[o(l)]=d(o(l)),t[l.chain]=y(l.chain),t["@@type"]=u,t.constructor=x,t}x.of=k,x.type=c,x[l.of]=k,x["@@type"]=u,x.Rejected=function(e){return x(function(t){return t(e)})},x.Resolved=k,x.fromPromise=function(e){if(!g(e))throw new TypeError("Async.fromPromise: Promise returning function required");return function(){var t=arguments;return x(function(n,r){var i=e.apply(null,t);if(!b(i))throw new TypeError("Async.fromPromise: Promise returning function required");i.then(r,n)})}},x.fromNode=function(e,t){if(!g(e))throw new TypeError("Async.fromNode: CPS function required");return function(){for(var n=[],i=arguments.length;i--;)n[i]=arguments[i];return x(function(i,o){e.apply(t,r(n).call(n,function(e,t){return e?i(e):o(t)}))})}},x.all=function(e){if(!v(e)||!w(e))throw new TypeError("Async.all: Foldable structure of Asyncs required");return m(e)?d.sequence(x.of,e):e.sequence(x.of)},x.rejectAfter=function(e,t){if(!(y(e)&&e>=0))throw new TypeError("Async.rejectAfter: Positive Integer required for first argument");return x(function(n){var r=setTimeout(function(){n(t)},e);return function(){clearTimeout(r)}})},x.resolveAfter=function(e,t){if(!(y(e)&&e>=0))throw new TypeError("Async.resolveAfter: Positive Integer required for first argument");return x(function(n,r){var i=setTimeout(function(){r(t)},e);return function(){clearTimeout(i)}})},x["@@implements"]=a(["alt","ap","bimap","chain","map","of"]),e.exports=x},function(e,t,n){(function(t){var n=function(e){return e&&e.Math==Math&&e};e.exports=n("object"==typeof globalThis&&globalThis)||n("object"==typeof window&&window)||n("object"==typeof self&&self)||n("object"==typeof t&&t)||function(){return this}()||Function("return this")()}).call(this,n(95))},function(e,t,n){var r=n(270),i=n(592);e.exports=function(e,t,n){return function(){if(0===arguments.length)return n();var o=Array.prototype.slice.call(arguments,0),a=o.pop();if(!r(a)){for(var s=0;s<e.length;){if("function"==typeof a[e[s]])return a[e[s]].apply(a,o);s+=1}if(i(a))return t.apply(null,o)(a)}return n.apply(this,arguments)}}},function(e,t,n){var r=n(91),i=n(759),o=n(213),a=n(162),s=n(381),c=n(758),u=function(e,t){this.stopped=e,this.result=t};e.exports=function(e,t,n){var l,d,f,p,h,m,v,g=n&&n.that,y=!(!n||!n.AS_ENTRIES),b=!(!n||!n.IS_ITERATOR),_=!(!n||!n.INTERRUPTED),w=a(t,g,1+y+_),k=function(e){return l&&c(l),new u(!0,e)},x=function(e){return y?(r(e),_?w(e[0],e[1],k):w(e[0],e[1])):_?w(e,k):w(e)};if(b)l=e;else{if("function"!=typeof(d=s(e)))throw TypeError("Target is not iterable");if(i(d)){for(f=0,p=o(e.length);p>f;f++)if((h=x(e[f]))&&h instanceof u)return h;return new u(!1)}l=d.call(e)}for(m=l.next;!(v=m.call(l)).done;){try{h=x(v.value)}catch(e){throw c(l),e}if("object"==typeof h&&h&&h instanceof u)return h}return new u(!1)}},function(e,t,n){var r=n(768),i=n(18),o=n(53);e.exports=i(function(e,t){return o(r(e),t)})},function(e,t,n){"use strict";n.d(t,"a",function(){return m}),n.d(t,"b",function(){return b}),n.d(t,"c",function(){return v});var r=n(36),i=n(674),o=n.n(i),a=n(316),s=n.n(a),c=n(39),u=n.n(c),l=n(15),d=n.n(l),f=n(441),p=n.n(f),h=function(e){if(!e)return 0;var t=p()(e),n=Object(r.a)(t,3);return.2126*n[0]+.7152*n[1]+.0722*n[2]},m=function(e){return!!e&&1-h(e)/255>.4},v=function(e,t){var n=function(e){var t,n;if(!e)return null;var r=parseInt(e.substr(1),16);return o()(r)?null:s()(t=s()(n=r.toString(16)).call(n,6,"0")).call(t,7,"#")}(t);return n&&7===n.length?n:e},g=function(e){return function(t){var n,r=u()(n=p()(t)).call(n,0,3),i=e>=0?d()(r).call(r,function(t){return(1-e)*t+255*e}):d()(r).call(r,function(t){return(1+e)*t});return y(i)}},y=function(){var e=arguments.length>0&&void 0!==arguments[0]?arguments[0]:[];return"#"+d()(e).call(e,function(e){var t;return s()(t=Math.min(255,Math.max(0,Math.round(e))).toString(16)).call(t,2,"0")}).join("")},b=g(.9);g(-.5)},function(e,t,n){var r=n(18),i=n(127),o=n(1498);e.exports=r(i([],o,function(e,t){for(var n=0,r=t.length;n<r;){if(e(t[n]))return n;n+=1}return-1}))},function(e,t,n){"use strict";function r(e,t){if(null==e)return{};var n,r,i={},o=Object.keys(e);for(r=0;r<o.length;r++)n=o[r],t.indexOf(n)>=0||(i[n]=e[n]);return i}n.d(t,"a",function(){return r})},function(e,t,n){e.exports=n(1446)},function(e,t,n){var r=n(464),i=n(1362),o=function(e){for(var t=[],n=arguments.length-1;n-- >0;)t[n]=arguments[n+1];return r(function(e){var n=typeof e;return"function"===n?e.apply(void 0,t):e&&"object"===n?o.apply(void 0,[e].concat(t)):e},e)};e.exports=i(o)},function(e,t,n){"use strict";n.d(t,"a",function(){return i});var r=n(667);function i(e,t){e.prototype=Object.create(t.prototype),e.prototype.constructor=e,Object(r.a)(e,t)}},function(e,t){e.exports=function(e){if("function"!=typeof e)throw TypeError(String(e)+" is not a function");return e}},function(e,t,n){var r=n(221);e.exports=r(-1)},function(e,t,n){"use strict";n.d(t,"a",function(){return f}),n.d(t,"c",function(){return p}),n.d(t,"b",function(){return h});var r=n(147),i=n(7),o=n.n(i),a=(n(35),n(653)),s=n.n(a),c=n(137),u=n.n(c),l=n(25),d=n.n(l),f=(n(508),function(){for(var e=arguments.length,t=new Array(e),n=0;n<e;n++)t[n]=arguments[n];return o.a.apply(void 0,Object(r.a)(s()(1,t)))(u()(t))}),p=function(e){for(var t=arguments.length,n=new Array(t>1?t-1:0),r=1;r<t;r++)n[r-1]=arguments[r];return d.a.apply(void 0,n)(e)},h=Function.prototype},function(e,t,n){var r=n(199),i=n(823);e.exports=i(r)},function(e,t,n){e.exports=n(1240)},function(e,t){e.exports=function(e){return"object"==typeof e?null!==e:"function"==typeof e}},function(e,t){e.exports={init:function(){return this.xf["@@transducer/init"]()},result:function(e){return this.xf["@@transducer/result"](e)}}},function(e,t,n){"use strict";n.d(t,"a",function(){return a});var r=n(133),i=n.n(r);function o(e,t,n,r,o,a,s){try{var c=e[a](s),u=c.value}catch(e){return void n(e)}c.done?t(u):i.a.resolve(u).then(r,o)}function a(e){return function(){var t=this,n=arguments;return new i.a(function(r,i){var a=e.apply(t,n);function s(e){o(a,r,i,s,c,"next",e)}function c(e){o(a,r,i,s,c,"throw",e)}s(void 0)})}}},function(e,t,n){var r=n(664),i=n(300),o="Expected a function";e.exports=function(e,t,n){var a=!0,s=!0;if("function"!=typeof e)throw new TypeError(o);return i(n)&&(a="leading"in n?!!n.leading:a,s="trailing"in n?!!n.trailing:s),r(e,t,{leading:a,maxWait:t,trailing:s})}},function(e,t,n){"use strict";var r=n(113),i=n(135),o=n(0),a=n.n(o),s=n(72);function c(e){return"/"===e.charAt(0)}function u(e,t){for(var n=t,r=n+1,i=e.length;r<i;n+=1,r+=1)e[n]=e[r];e.pop()}var l=function(e,t){void 0===t&&(t="");var n,r=e&&e.split("/")||[],i=t&&t.split("/")||[],o=e&&c(e),a=t&&c(t),s=o||a;if(e&&c(e)?i=r:r.length&&(i.pop(),i=i.concat(r)),!i.length)return"/";if(i.length){var l=i[i.length-1];n="."===l||".."===l||""===l}else n=!1;for(var d=0,f=i.length;f>=0;f--){var p=i[f];"."===p?u(i,f):".."===p?(u(i,f),d++):d&&(u(i,f),d--)}if(!s)for(;d--;d)i.unshift("..");!s||""===i[0]||i[0]&&c(i[0])||i.unshift("");var h=i.join("/");return n&&"/"!==h.substr(-1)&&(h+="/"),h};var d=n(158);function f(e){return"/"===e.charAt(0)?e:"/"+e}function p(e){return"/"===e.charAt(0)?e.substr(1):e}function h(e,t){return function(e,t){return 0===e.toLowerCase().indexOf(t.toLowerCase())&&-1!=="/?#".indexOf(e.charAt(t.length))}(e,t)?e.substr(t.length):e}function m(e){return"/"===e.charAt(e.length-1)?e.slice(0,-1):e}function v(e){var t=e.pathname,n=e.search,r=e.hash,i=t||"/";return n&&"?"!==n&&(i+="?"===n.charAt(0)?n:"?"+n),r&&"#"!==r&&(i+="#"===r.charAt(0)?r:"#"+r),i}function g(e,t,n,r){var i;"string"==typeof e?(i=function(e){var t=e||"/",n="",r="",i=t.indexOf("#");-1!==i&&(r=t.substr(i),t=t.substr(0,i));var o=t.indexOf("?");return-1!==o&&(n=t.substr(o),t=t.substr(0,o)),{pathname:t,search:"?"===n?"":n,hash:"#"===r?"":r}}(e)).state=t:(void 0===(i=Object(s.a)({},e)).pathname&&(i.pathname=""),i.search?"?"!==i.search.charAt(0)&&(i.search="?"+i.search):i.search="",i.hash?"#"!==i.hash.charAt(0)&&(i.hash="#"+i.hash):i.hash="",void 0!==t&&void 0===i.state&&(i.state=t));try{i.pathname=decodeURI(i.pathname)}catch(e){throw e instanceof URIError?new URIError('Pathname "'+i.pathname+'" could not be decoded. This is likely caused by an invalid percent-encoding.'):e}return n&&(i.key=n),r?i.pathname?"/"!==i.pathname.charAt(0)&&(i.pathname=l(i.pathname,r.pathname)):i.pathname=r.pathname:i.pathname||(i.pathname="/"),i}function y(){var e=null;var t=[];return{setPrompt:function(t){return e=t,function(){e===t&&(e=null)}},confirmTransitionTo:function(t,n,r,i){if(null!=e){var o="function"==typeof e?e(t,n):e;"string"==typeof o?"function"==typeof r?r(o,i):i(!0):i(!1!==o)}else i(!0)},appendListener:function(e){var n=!0;function r(){n&&e.apply(void 0,arguments)}return t.push(r),function(){n=!1,t=t.filter(function(e){return e!==r})}},notifyListeners:function(){for(var e=arguments.length,n=new Array(e),r=0;r<e;r++)n[r]=arguments[r];t.forEach(function(e){return e.apply(void 0,n)})}}}var b=!("undefined"==typeof window||!window.document||!window.document.createElement);function _(e,t){t(window.confirm(e))}var w="popstate",k="hashchange";function x(){try{return window.history.state||{}}catch(e){return{}}}function E(e){void 0===e&&(e={}),b||Object(d.a)(!1);var t,n=window.history,r=(-1===(t=window.navigator.userAgent).indexOf("Android 2.")&&-1===t.indexOf("Android 4.0")||-1===t.indexOf("Mobile Safari")||-1!==t.indexOf("Chrome")||-1!==t.indexOf("Windows Phone"))&&window.history&&"pushState"in window.history,i=!(-1===window.navigator.userAgent.indexOf("Trident")),o=e,a=o.forceRefresh,c=void 0!==a&&a,u=o.getUserConfirmation,l=void 0===u?_:u,p=o.keyLength,E=void 0===p?6:p,S=e.basename?m(f(e.basename)):"";function T(e){var t=e||{},n=t.key,r=t.state,i=window.location,o=i.pathname+i.search+i.hash;return S&&(o=h(o,S)),g(o,r,n)}function C(){return Math.random().toString(36).substr(2,E)}var O=y();function j(e){Object(s.a)(q,e),q.length=n.length,O.notifyListeners(q.location,q.action)}function A(e){(function(e){return void 0===e.state&&-1===navigator.userAgent.indexOf("CriOS")})(e)||N(T(e.state))}function P(){N(T(x()))}var M=!1;function N(e){if(M)M=!1,j();else{O.confirmTransitionTo(e,"POP",l,function(t){t?j({action:"POP",location:e}):function(e){var t=q.location,n=L.indexOf(t.key);-1===n&&(n=0);var r=L.indexOf(e.key);-1===r&&(r=0);var i=n-r;i&&(M=!0,R(i))}(e)})}}var I=T(x()),L=[I.key];function D(e){return S+v(e)}function R(e){n.go(e)}var B=0;function F(e){1===(B+=e)&&1===e?(window.addEventListener(w,A),i&&window.addEventListener(k,P)):0===B&&(window.removeEventListener(w,A),i&&window.removeEventListener(k,P))}var U=!1;var q={length:n.length,action:"POP",location:I,createHref:D,push:function(e,t){var i=g(e,t,C(),q.location);O.confirmTransitionTo(i,"PUSH",l,function(e){if(e){var t=D(i),o=i.key,a=i.state;if(r)if(n.pushState({key:o,state:a},null,t),c)window.location.href=t;else{var s=L.indexOf(q.location.key),u=L.slice(0,s+1);u.push(i.key),L=u,j({action:"PUSH",location:i})}else window.location.href=t}})},replace:function(e,t){var i=g(e,t,C(),q.location);O.confirmTransitionTo(i,"REPLACE",l,function(e){if(e){var t=D(i),o=i.key,a=i.state;if(r)if(n.replaceState({key:o,state:a},null,t),c)window.location.replace(t);else{var s=L.indexOf(q.location.key);-1!==s&&(L[s]=i.key),j({action:"REPLACE",location:i})}else window.location.replace(t)}})},go:R,goBack:function(){R(-1)},goForward:function(){R(1)},block:function(e){void 0===e&&(e=!1);var t=O.setPrompt(e);return U||(F(1),U=!0),function(){return U&&(U=!1,F(-1)),t()}},listen:function(e){var t=O.appendListener(e);return F(1),function(){F(-1),t()}}};return q}var S="hashchange",T={hashbang:{encodePath:function(e){return"!"===e.charAt(0)?e:"!/"+p(e)},decodePath:function(e){return"!"===e.charAt(0)?e.substr(1):e}},noslash:{encodePath:p,decodePath:f},slash:{encodePath:f,decodePath:f}};function C(e){var t=e.indexOf("#");return-1===t?e:e.slice(0,t)}function O(){var e=window.location.href,t=e.indexOf("#");return-1===t?"":e.substring(t+1)}function j(e){window.location.replace(C(window.location.href)+"#"+e)}function A(e){void 0===e&&(e={}),b||Object(d.a)(!1);var t=window.history,n=(window.navigator.userAgent.indexOf("Firefox"),e),r=n.getUserConfirmation,i=void 0===r?_:r,o=n.hashType,a=void 0===o?"slash":o,c=e.basename?m(f(e.basename)):"",u=T[a],l=u.encodePath,p=u.decodePath;function w(){var e=p(O());return c&&(e=h(e,c)),g(e)}var k=y();function x(e){Object(s.a)(U,e),U.length=t.length,k.notifyListeners(U.location,U.action)}var E=!1,A=null;function P(){var e,t,n=O(),r=l(n);if(n!==r)j(r);else{var o=w(),a=U.location;if(!E&&(t=o,(e=a).pathname===t.pathname&&e.search===t.search&&e.hash===t.hash))return;if(A===v(o))return;A=null,function(e){if(E)E=!1,x();else{k.confirmTransitionTo(e,"POP",i,function(t){t?x({action:"POP",location:e}):function(e){var t=U.location,n=L.lastIndexOf(v(t));-1===n&&(n=0);var r=L.lastIndexOf(v(e));-1===r&&(r=0);var i=n-r;i&&(E=!0,D(i))}(e)})}}(o)}}var M=O(),N=l(M);M!==N&&j(N);var I=w(),L=[v(I)];function D(e){t.go(e)}var R=0;function B(e){1===(R+=e)&&1===e?window.addEventListener(S,P):0===R&&window.removeEventListener(S,P)}var F=!1;var U={length:t.length,action:"POP",location:I,createHref:function(e){var t=document.querySelector("base"),n="";return t&&t.getAttribute("href")&&(n=C(window.location.href)),n+"#"+l(c+v(e))},push:function(e,t){var n=g(e,void 0,void 0,U.location);k.confirmTransitionTo(n,"PUSH",i,function(e){if(e){var t=v(n),r=l(c+t);if(O()!==r){A=t,function(e){window.location.hash=e}(r);var i=L.lastIndexOf(v(U.location)),o=L.slice(0,i+1);o.push(t),L=o,x({action:"PUSH",location:n})}else x()}})},replace:function(e,t){var n=g(e,void 0,void 0,U.location);k.confirmTransitionTo(n,"REPLACE",i,function(e){if(e){var t=v(n),r=l(c+t);O()!==r&&(A=t,j(r));var i=L.indexOf(v(U.location));-1!==i&&(L[i]=t),x({action:"REPLACE",location:n})}})},go:D,goBack:function(){D(-1)},goForward:function(){D(1)},block:function(e){void 0===e&&(e=!1);var t=k.setPrompt(e);return F||(B(1),F=!0),function(){return F&&(F=!1,B(-1)),t()}},listen:function(e){var t=k.appendListener(e);return B(1),function(){B(-1),t()}}};return U}n(1);var P=n(132);n.d(t,"a",function(){return M}),n.d(t,"b",function(){return B}),n.d(t,"c",function(){return q});a.a.Component;var M=function(e){function t(){for(var t,n=arguments.length,r=new Array(n),i=0;i<n;i++)r[i]=arguments[i];return(t=e.call.apply(e,[this].concat(r))||this).history=A(t.props),t}return Object(i.a)(t,e),t.prototype.render=function(){return a.a.createElement(r.b,{history:this.history,children:this.props.children})},t}(a.a.Component);var N=function(e,t){return"function"==typeof e?e(t):e},I=function(e,t){return"string"==typeof e?g(e,null,null,t):e},L=function(e){return e},D=a.a.forwardRef;void 0===D&&(D=L);var R=D(function(e,t){var n=e.innerRef,r=e.navigate,i=e.onClick,o=Object(P.a)(e,["innerRef","navigate","onClick"]),c=o.target,u=Object(s.a)({},o,{onClick:function(e){try{i&&i(e)}catch(t){throw e.preventDefault(),t}e.defaultPrevented||0!==e.button||c&&"_self"!==c||function(e){return!!(e.metaKey||e.altKey||e.ctrlKey||e.shiftKey)}(e)||(e.preventDefault(),r())}});return u.ref=L!==D&&t||n,a.a.createElement("a",u)});var B=D(function(e,t){var n=e.component,i=void 0===n?R:n,o=e.replace,c=e.to,u=e.innerRef,l=Object(P.a)(e,["component","replace","to","innerRef"]);return a.a.createElement(r.d.Consumer,null,function(e){e||Object(d.a)(!1);var n=e.history,r=I(N(c,e.location),e.location),f=r?n.createHref(r):"",p=Object(s.a)({},l,{href:f,navigate:function(){var t=N(c,e.location);(o?n.replace:n.push)(t)}});return L!==D?p.ref=t||u:p.innerRef=u,a.a.createElement(i,p)})}),F=function(e){return e},U=a.a.forwardRef;void 0===U&&(U=F);var q=U(function(e,t){var n=e["aria-current"],i=void 0===n?"page":n,o=e.activeClassName,c=void 0===o?"active":o,u=e.activeStyle,l=e.className,f=e.exact,p=e.isActive,h=e.location,m=e.sensitive,v=e.strict,g=e.style,y=e.to,b=e.innerRef,_=Object(P.a)(e,["aria-current","activeClassName","activeStyle","className","exact","isActive","location","sensitive","strict","style","to","innerRef"]);return a.a.createElement(r.d.Consumer,null,function(e){e||Object(d.a)(!1);var n=h||e.location,o=I(N(y,n),n),w=o.pathname,k=w&&w.replace(/([.+*?=^!:${}()[\]|/\\])/g,"\\$1"),x=k?Object(r.e)(n.pathname,{path:k,exact:f,sensitive:m,strict:v}):null,E=!!(p?p(x,n):x),S=E?function(){for(var e=arguments.length,t=new Array(e),n=0;n<e;n++)t[n]=arguments[n];return t.filter(function(e){return e}).join(" ")}(l,c):l,T=E?Object(s.a)({},g,{},u):g,C=Object(s.a)({"aria-current":E&&i||null,className:S,style:T,to:o},_);return F!==U?C.ref=t||b:C.innerRef=b,a.a.createElement(B,C)})})},function(e,t,n){(function(e){e.exports=function(){"use strict";var t,r;function i(){return t.apply(null,arguments)}function o(e){return e instanceof Array||"[object Array]"===Object.prototype.toString.call(e)}function a(e){return null!=e&&"[object Object]"===Object.prototype.toString.call(e)}function s(e){return void 0===e}function c(e){return"number"==typeof e||"[object Number]"===Object.prototype.toString.call(e)}function u(e){return e instanceof Date||"[object Date]"===Object.prototype.toString.call(e)}function l(e,t){var n,r=[];for(n=0;n<e.length;++n)r.push(t(e[n],n));return r}function d(e,t){return Object.prototype.hasOwnProperty.call(e,t)}function f(e,t){for(var n in t)d(t,n)&&(e[n]=t[n]);return d(t,"toString")&&(e.toString=t.toString),d(t,"valueOf")&&(e.valueOf=t.valueOf),e}function p(e,t,n,r){return jt(e,t,n,r,!0).utc()}function h(e){return null==e._pf&&(e._pf={empty:!1,unusedTokens:[],unusedInput:[],overflow:-2,charsLeftOver:0,nullInput:!1,invalidMonth:null,invalidFormat:!1,userInvalidated:!1,iso:!1,parsedDateParts:[],meridiem:null,rfc2822:!1,weekdayMismatch:!1}),e._pf}function m(e){if(null==e._isValid){var t=h(e),n=r.call(t.parsedDateParts,function(e){return null!=e}),i=!isNaN(e._d.getTime())&&t.overflow<0&&!t.empty&&!t.invalidMonth&&!t.invalidWeekday&&!t.weekdayMismatch&&!t.nullInput&&!t.invalidFormat&&!t.userInvalidated&&(!t.meridiem||t.meridiem&&n);if(e._strict&&(i=i&&0===t.charsLeftOver&&0===t.unusedTokens.length&&void 0===t.bigHour),null!=Object.isFrozen&&Object.isFrozen(e))return i;e._isValid=i}return e._isValid}function v(e){var t=p(NaN);return null!=e?f(h(t),e):h(t).userInvalidated=!0,t}r=Array.prototype.some?Array.prototype.some:function(e){for(var t=Object(this),n=t.length>>>0,r=0;r<n;r++)if(r in t&&e.call(this,t[r],r,t))return!0;return!1};var g=i.momentProperties=[];function y(e,t){var n,r,i;if(s(t._isAMomentObject)||(e._isAMomentObject=t._isAMomentObject),s(t._i)||(e._i=t._i),s(t._f)||(e._f=t._f),s(t._l)||(e._l=t._l),s(t._strict)||(e._strict=t._strict),s(t._tzm)||(e._tzm=t._tzm),s(t._isUTC)||(e._isUTC=t._isUTC),s(t._offset)||(e._offset=t._offset),s(t._pf)||(e._pf=h(t)),s(t._locale)||(e._locale=t._locale),g.length>0)for(n=0;n<g.length;n++)r=g[n],s(i=t[r])||(e[r]=i);return e}var b=!1;function _(e){y(this,e),this._d=new Date(null!=e._d?e._d.getTime():NaN),this.isValid()||(this._d=new Date(NaN)),!1===b&&(b=!0,i.updateOffset(this),b=!1)}function w(e){return e instanceof _||null!=e&&null!=e._isAMomentObject}function k(e){return e<0?Math.ceil(e)||0:Math.floor(e)}function x(e){var t=+e,n=0;return 0!==t&&isFinite(t)&&(n=k(t)),n}function E(e,t,n){var r,i=Math.min(e.length,t.length),o=Math.abs(e.length-t.length),a=0;for(r=0;r<i;r++)(n&&e[r]!==t[r]||!n&&x(e[r])!==x(t[r]))&&a++;return a+o}function S(e){!1===i.suppressDeprecationWarnings&&"undefined"!=typeof console&&console.warn&&console.warn("Deprecation warning: "+e)}function T(e,t){var n=!0;return f(function(){if(null!=i.deprecationHandler&&i.deprecationHandler(null,e),n){for(var r,o=[],a=0;a<arguments.length;a++){if(r="","object"==typeof arguments[a]){for(var s in r+="\n["+a+"] ",arguments[0])r+=s+": "+arguments[0][s]+", ";r=r.slice(0,-2)}else r=arguments[a];o.push(r)}S(e+"\nArguments: "+Array.prototype.slice.call(o).join("")+"\n"+(new Error).stack),n=!1}return t.apply(this,arguments)},t)}var C,O={};function j(e,t){null!=i.deprecationHandler&&i.deprecationHandler(e,t),O[e]||(S(t),O[e]=!0)}function A(e){return e instanceof Function||"[object Function]"===Object.prototype.toString.call(e)}function P(e,t){var n,r=f({},e);for(n in t)d(t,n)&&(a(e[n])&&a(t[n])?(r[n]={},f(r[n],e[n]),f(r[n],t[n])):null!=t[n]?r[n]=t[n]:delete r[n]);for(n in e)d(e,n)&&!d(t,n)&&a(e[n])&&(r[n]=f({},r[n]));return r}function M(e){null!=e&&this.set(e)}i.suppressDeprecationWarnings=!1,i.deprecationHandler=null,C=Object.keys?Object.keys:function(e){var t,n=[];for(t in e)d(e,t)&&n.push(t);return n};var N={};function I(e,t){var n=e.toLowerCase();N[n]=N[n+"s"]=N[t]=e}function L(e){return"string"==typeof e?N[e]||N[e.toLowerCase()]:void 0}function D(e){var t,n,r={};for(n in e)d(e,n)&&(t=L(n))&&(r[t]=e[n]);return r}var R={};function B(e,t){R[e]=t}function F(e,t,n){var r=""+Math.abs(e),i=t-r.length,o=e>=0;return(o?n?"+":"":"-")+Math.pow(10,Math.max(0,i)).toString().substr(1)+r}var U=/(\[[^\[]*\])|(\\)?([Hh]mm(ss)?|Mo|MM?M?M?|Do|DDDo|DD?D?D?|ddd?d?|do?|w[o|w]?|W[o|W]?|Qo?|YYYYYY|YYYYY|YYYY|YY|gg(ggg?)?|GG(GGG?)?|e|E|a|A|hh?|HH?|kk?|mm?|ss?|S{1,9}|x|X|zz?|ZZ?|.)/g,q=/(\[[^\[]*\])|(\\)?(LTS|LT|LL?L?L?|l{1,4})/g,z={},H={};function V(e,t,n,r){var i=r;"string"==typeof r&&(i=function(){return this[r]()}),e&&(H[e]=i),t&&(H[t[0]]=function(){return F(i.apply(this,arguments),t[1],t[2])}),n&&(H[n]=function(){return this.localeData().ordinal(i.apply(this,arguments),e)})}function W(e,t){return e.isValid()?(t=Y(t,e.localeData()),z[t]=z[t]||function(e){var t,n,r,i=e.match(U);for(t=0,n=i.length;t<n;t++)H[i[t]]?i[t]=H[i[t]]:i[t]=(r=i[t]).match(/\[[\s\S]/)?r.replace(/^\[|\]$/g,""):r.replace(/\\/g,"");return function(t){var r,o="";for(r=0;r<n;r++)o+=A(i[r])?i[r].call(t,e):i[r];return o}}(t),z[t](e)):e.localeData().invalidDate()}function Y(e,t){var n=5;function r(e){return t.longDateFormat(e)||e}for(q.lastIndex=0;n>=0&&q.test(e);)e=e.replace(q,r),q.lastIndex=0,n-=1;return e}var G=/\d/,K=/\d\d/,$=/\d{3}/,X=/\d{4}/,Q=/[+-]?\d{6}/,Z=/\d\d?/,J=/\d\d\d\d?/,ee=/\d\d\d\d\d\d?/,te=/\d{1,3}/,ne=/\d{1,4}/,re=/[+-]?\d{1,6}/,ie=/\d+/,oe=/[+-]?\d+/,ae=/Z|[+-]\d\d:?\d\d/gi,se=/Z|[+-]\d\d(?::?\d\d)?/gi,ce=/[0-9]{0,256}['a-z\u00A0-\u05FF\u0700-\uD7FF\uF900-\uFDCF\uFDF0-\uFF07\uFF10-\uFFEF]{1,256}|[\u0600-\u06FF\/]{1,256}(\s*?[\u0600-\u06FF]{1,256}){1,2}/i,ue={};function le(e,t,n){ue[e]=A(t)?t:function(e,r){return e&&n?n:t}}function de(e,t){return d(ue,e)?ue[e](t._strict,t._locale):new RegExp(fe(e.replace("\\","").replace(/\\(\[)|\\(\])|\[([^\]\[]*)\]|\\(.)/g,function(e,t,n,r,i){return t||n||r||i})))}function fe(e){return e.replace(/[-\/\\^$*+?.()|[\]{}]/g,"\\$&")}var pe={};function he(e,t){var n,r=t;for("string"==typeof e&&(e=[e]),c(t)&&(r=function(e,n){n[t]=x(e)}),n=0;n<e.length;n++)pe[e[n]]=r}function me(e,t){he(e,function(e,n,r,i){r._w=r._w||{},t(e,r._w,r,i)})}function ve(e,t,n){null!=t&&d(pe,e)&&pe[e](t,n._a,n,e)}var ge=0,ye=1,be=2,_e=3,we=4,ke=5,xe=6,Ee=7,Se=8;function Te(e){return Ce(e)?366:365}function Ce(e){return e%4==0&&e%100!=0||e%400==0}V("Y",0,0,function(){var e=this.year();return e<=9999?""+e:"+"+e}),V(0,["YY",2],0,function(){return this.year()%100}),V(0,["YYYY",4],0,"year"),V(0,["YYYYY",5],0,"year"),V(0,["YYYYYY",6,!0],0,"year"),I("year","y"),B("year",1),le("Y",oe),le("YY",Z,K),le("YYYY",ne,X),le("YYYYY",re,Q),le("YYYYYY",re,Q),he(["YYYYY","YYYYYY"],ge),he("YYYY",function(e,t){t[ge]=2===e.length?i.parseTwoDigitYear(e):x(e)}),he("YY",function(e,t){t[ge]=i.parseTwoDigitYear(e)}),he("Y",function(e,t){t[ge]=parseInt(e,10)}),i.parseTwoDigitYear=function(e){return x(e)+(x(e)>68?1900:2e3)};var Oe,je=Ae("FullYear",!0);function Ae(e,t){return function(n){return null!=n?(Me(this,e,n),i.updateOffset(this,t),this):Pe(this,e)}}function Pe(e,t){return e.isValid()?e._d["get"+(e._isUTC?"UTC":"")+t]():NaN}function Me(e,t,n){e.isValid()&&!isNaN(n)&&("FullYear"===t&&Ce(e.year())&&1===e.month()&&29===e.date()?e._d["set"+(e._isUTC?"UTC":"")+t](n,e.month(),Ne(n,e.month())):e._d["set"+(e._isUTC?"UTC":"")+t](n))}function Ne(e,t){if(isNaN(e)||isNaN(t))return NaN;var n,r=(t%(n=12)+n)%n;return e+=(t-r)/12,1===r?Ce(e)?29:28:31-r%7%2}Oe=Array.prototype.indexOf?Array.prototype.indexOf:function(e){var t;for(t=0;t<this.length;++t)if(this[t]===e)return t;return-1},V("M",["MM",2],"Mo",function(){return this.month()+1}),V("MMM",0,0,function(e){return this.localeData().monthsShort(this,e)}),V("MMMM",0,0,function(e){return this.localeData().months(this,e)}),I("month","M"),B("month",8),le("M",Z),le("MM",Z,K),le("MMM",function(e,t){return t.monthsShortRegex(e)}),le("MMMM",function(e,t){return t.monthsRegex(e)}),he(["M","MM"],function(e,t){t[ye]=x(e)-1}),he(["MMM","MMMM"],function(e,t,n,r){var i=n._locale.monthsParse(e,r,n._strict);null!=i?t[ye]=i:h(n).invalidMonth=e});var Ie=/D[oD]?(\[[^\[\]]*\]|\s)+MMMM?/,Le="January_February_March_April_May_June_July_August_September_October_November_December".split("_"),De="Jan_Feb_Mar_Apr_May_Jun_Jul_Aug_Sep_Oct_Nov_Dec".split("_");function Re(e,t){var n;if(!e.isValid())return e;if("string"==typeof t)if(/^\d+$/.test(t))t=x(t);else if(!c(t=e.localeData().monthsParse(t)))return e;return n=Math.min(e.date(),Ne(e.year(),t)),e._d["set"+(e._isUTC?"UTC":"")+"Month"](t,n),e}function Be(e){return null!=e?(Re(this,e),i.updateOffset(this,!0),this):Pe(this,"Month")}var Fe=ce,Ue=ce;function qe(){function e(e,t){return t.length-e.length}var t,n,r=[],i=[],o=[];for(t=0;t<12;t++)n=p([2e3,t]),r.push(this.monthsShort(n,"")),i.push(this.months(n,"")),o.push(this.months(n,"")),o.push(this.monthsShort(n,""));for(r.sort(e),i.sort(e),o.sort(e),t=0;t<12;t++)r[t]=fe(r[t]),i[t]=fe(i[t]);for(t=0;t<24;t++)o[t]=fe(o[t]);this._monthsRegex=new RegExp("^("+o.join("|")+")","i"),this._monthsShortRegex=this._monthsRegex,this._monthsStrictRegex=new RegExp("^("+i.join("|")+")","i"),this._monthsShortStrictRegex=new RegExp("^("+r.join("|")+")","i")}function ze(e){var t=new Date(Date.UTC.apply(null,arguments));return e<100&&e>=0&&isFinite(t.getUTCFullYear())&&t.setUTCFullYear(e),t}function He(e,t,n){var r=7+t-n,i=(7+ze(e,0,r).getUTCDay()-t)%7;return-i+r-1}function Ve(e,t,n,r,i){var o,a,s=(7+n-r)%7,c=He(e,r,i),u=1+7*(t-1)+s+c;return u<=0?a=Te(o=e-1)+u:u>Te(e)?(o=e+1,a=u-Te(e)):(o=e,a=u),{year:o,dayOfYear:a}}function We(e,t,n){var r,i,o=He(e.year(),t,n),a=Math.floor((e.dayOfYear()-o-1)/7)+1;return a<1?(i=e.year()-1,r=a+Ye(i,t,n)):a>Ye(e.year(),t,n)?(r=a-Ye(e.year(),t,n),i=e.year()+1):(i=e.year(),r=a),{week:r,year:i}}function Ye(e,t,n){var r=He(e,t,n),i=He(e+1,t,n);return(Te(e)-r+i)/7}V("w",["ww",2],"wo","week"),V("W",["WW",2],"Wo","isoWeek"),I("week","w"),I("isoWeek","W"),B("week",5),B("isoWeek",5),le("w",Z),le("ww",Z,K),le("W",Z),le("WW",Z,K),me(["w","ww","W","WW"],function(e,t,n,r){t[r.substr(0,1)]=x(e)}),V("d",0,"do","day"),V("dd",0,0,function(e){return this.localeData().weekdaysMin(this,e)}),V("ddd",0,0,function(e){return this.localeData().weekdaysShort(this,e)}),V("dddd",0,0,function(e){return this.localeData().weekdays(this,e)}),V("e",0,0,"weekday"),V("E",0,0,"isoWeekday"),I("day","d"),I("weekday","e"),I("isoWeekday","E"),B("day",11),B("weekday",11),B("isoWeekday",11),le("d",Z),le("e",Z),le("E",Z),le("dd",function(e,t){return t.weekdaysMinRegex(e)}),le("ddd",function(e,t){return t.weekdaysShortRegex(e)}),le("dddd",function(e,t){return t.weekdaysRegex(e)}),me(["dd","ddd","dddd"],function(e,t,n,r){var i=n._locale.weekdaysParse(e,r,n._strict);null!=i?t.d=i:h(n).invalidWeekday=e}),me(["d","e","E"],function(e,t,n,r){t[r]=x(e)});var Ge="Sunday_Monday_Tuesday_Wednesday_Thursday_Friday_Saturday".split("_"),Ke="Sun_Mon_Tue_Wed_Thu_Fri_Sat".split("_"),$e="Su_Mo_Tu_We_Th_Fr_Sa".split("_"),Xe=ce,Qe=ce,Ze=ce;function Je(){function e(e,t){return t.length-e.length}var t,n,r,i,o,a=[],s=[],c=[],u=[];for(t=0;t<7;t++)n=p([2e3,1]).day(t),r=this.weekdaysMin(n,""),i=this.weekdaysShort(n,""),o=this.weekdays(n,""),a.push(r),s.push(i),c.push(o),u.push(r),u.push(i),u.push(o);for(a.sort(e),s.sort(e),c.sort(e),u.sort(e),t=0;t<7;t++)s[t]=fe(s[t]),c[t]=fe(c[t]),u[t]=fe(u[t]);this._weekdaysRegex=new RegExp("^("+u.join("|")+")","i"),this._weekdaysShortRegex=this._weekdaysRegex,this._weekdaysMinRegex=this._weekdaysRegex,this._weekdaysStrictRegex=new RegExp("^("+c.join("|")+")","i"),this._weekdaysShortStrictRegex=new RegExp("^("+s.join("|")+")","i"),this._weekdaysMinStrictRegex=new RegExp("^("+a.join("|")+")","i")}function et(){return this.hours()%12||12}function tt(e,t){V(e,0,0,function(){return this.localeData().meridiem(this.hours(),this.minutes(),t)})}function nt(e,t){return t._meridiemParse}V("H",["HH",2],0,"hour"),V("h",["hh",2],0,et),V("k",["kk",2],0,function(){return this.hours()||24}),V("hmm",0,0,function(){return""+et.apply(this)+F(this.minutes(),2)}),V("hmmss",0,0,function(){return""+et.apply(this)+F(this.minutes(),2)+F(this.seconds(),2)}),V("Hmm",0,0,function(){return""+this.hours()+F(this.minutes(),2)}),V("Hmmss",0,0,function(){return""+this.hours()+F(this.minutes(),2)+F(this.seconds(),2)}),tt("a",!0),tt("A",!1),I("hour","h"),B("hour",13),le("a",nt),le("A",nt),le("H",Z),le("h",Z),le("k",Z),le("HH",Z,K),le("hh",Z,K),le("kk",Z,K),le("hmm",J),le("hmmss",ee),le("Hmm",J),le("Hmmss",ee),he(["H","HH"],_e),he(["k","kk"],function(e,t,n){var r=x(e);t[_e]=24===r?0:r}),he(["a","A"],function(e,t,n){n._isPm=n._locale.isPM(e),n._meridiem=e}),he(["h","hh"],function(e,t,n){t[_e]=x(e),h(n).bigHour=!0}),he("hmm",function(e,t,n){var r=e.length-2;t[_e]=x(e.substr(0,r)),t[we]=x(e.substr(r)),h(n).bigHour=!0}),he("hmmss",function(e,t,n){var r=e.length-4,i=e.length-2;t[_e]=x(e.substr(0,r)),t[we]=x(e.substr(r,2)),t[ke]=x(e.substr(i)),h(n).bigHour=!0}),he("Hmm",function(e,t,n){var r=e.length-2;t[_e]=x(e.substr(0,r)),t[we]=x(e.substr(r))}),he("Hmmss",function(e,t,n){var r=e.length-4,i=e.length-2;t[_e]=x(e.substr(0,r)),t[we]=x(e.substr(r,2)),t[ke]=x(e.substr(i))});var rt,it=Ae("Hours",!0),ot={calendar:{sameDay:"[Today at] LT",nextDay:"[Tomorrow at] LT",nextWeek:"dddd [at] LT",lastDay:"[Yesterday at] LT",lastWeek:"[Last] dddd [at] LT",sameElse:"L"},longDateFormat:{LTS:"h:mm:ss A",LT:"h:mm A",L:"MM/DD/YYYY",LL:"MMMM D, YYYY",LLL:"MMMM D, YYYY h:mm A",LLLL:"dddd, MMMM D, YYYY h:mm A"},invalidDate:"Invalid date",ordinal:"%d",dayOfMonthOrdinalParse:/\d{1,2}/,relativeTime:{future:"in %s",past:"%s ago",s:"a few seconds",ss:"%d seconds",m:"a minute",mm:"%d minutes",h:"an hour",hh:"%d hours",d:"a day",dd:"%d days",M:"a month",MM:"%d months",y:"a year",yy:"%d years"},months:Le,monthsShort:De,week:{dow:0,doy:6},weekdays:Ge,weekdaysMin:$e,weekdaysShort:Ke,meridiemParse:/[ap]\.?m?\.?/i},at={},st={};function ct(e){return e?e.toLowerCase().replace("_","-"):e}function ut(t){var r=null;if(!at[t]&&void 0!==e&&e&&e.exports)try{r=rt._abbr,n(1318)("./"+t),lt(r)}catch(e){}return at[t]}function lt(e,t){var n;return e&&(n=s(t)?ft(e):dt(e,t))&&(rt=n),rt._abbr}function dt(e,t){if(null!==t){var n=ot;if(t.abbr=e,null!=at[e])j("defineLocaleOverride","use moment.updateLocale(localeName, config) to change an existing locale. moment.defineLocale(localeName, config) should only be used for creating a new locale See http://momentjs.com/guides/#/warnings/define-locale/ for more info."),n=at[e]._config;else if(null!=t.parentLocale){if(null==at[t.parentLocale])return st[t.parentLocale]||(st[t.parentLocale]=[]),st[t.parentLocale].push({name:e,config:t}),null;n=at[t.parentLocale]._config}return at[e]=new M(P(n,t)),st[e]&&st[e].forEach(function(e){dt(e.name,e.config)}),lt(e),at[e]}return delete at[e],null}function ft(e){var t;if(e&&e._locale&&e._locale._abbr&&(e=e._locale._abbr),!e)return rt;if(!o(e)){if(t=ut(e))return t;e=[e]}return function(e){for(var t,n,r,i,o=0;o<e.length;){for(i=ct(e[o]).split("-"),t=i.length,n=(n=ct(e[o+1]))?n.split("-"):null;t>0;){if(r=ut(i.slice(0,t).join("-")))return r;if(n&&n.length>=t&&E(i,n,!0)>=t-1)break;t--}o++}return null}(e)}function pt(e){var t,n=e._a;return n&&-2===h(e).overflow&&(t=n[ye]<0||n[ye]>11?ye:n[be]<1||n[be]>Ne(n[ge],n[ye])?be:n[_e]<0||n[_e]>24||24===n[_e]&&(0!==n[we]||0!==n[ke]||0!==n[xe])?_e:n[we]<0||n[we]>59?we:n[ke]<0||n[ke]>59?ke:n[xe]<0||n[xe]>999?xe:-1,h(e)._overflowDayOfYear&&(t<ge||t>be)&&(t=be),h(e)._overflowWeeks&&-1===t&&(t=Ee),h(e)._overflowWeekday&&-1===t&&(t=Se),h(e).overflow=t),e}function ht(e,t,n){return null!=e?e:null!=t?t:n}function mt(e){var t,n,r,o,a,s=[];if(!e._d){for(r=function(e){var t=new Date(i.now());return e._useUTC?[t.getUTCFullYear(),t.getUTCMonth(),t.getUTCDate()]:[t.getFullYear(),t.getMonth(),t.getDate()]}(e),e._w&&null==e._a[be]&&null==e._a[ye]&&function(e){var t,n,r,i,o,a,s,c;if(null!=(t=e._w).GG||null!=t.W||null!=t.E)o=1,a=4,n=ht(t.GG,e._a[ge],We(At(),1,4).year),r=ht(t.W,1),((i=ht(t.E,1))<1||i>7)&&(c=!0);else{o=e._locale._week.dow,a=e._locale._week.doy;var u=We(At(),o,a);n=ht(t.gg,e._a[ge],u.year),r=ht(t.w,u.week),null!=t.d?((i=t.d)<0||i>6)&&(c=!0):null!=t.e?(i=t.e+o,(t.e<0||t.e>6)&&(c=!0)):i=o}r<1||r>Ye(n,o,a)?h(e)._overflowWeeks=!0:null!=c?h(e)._overflowWeekday=!0:(s=Ve(n,r,i,o,a),e._a[ge]=s.year,e._dayOfYear=s.dayOfYear)}(e),null!=e._dayOfYear&&(a=ht(e._a[ge],r[ge]),(e._dayOfYear>Te(a)||0===e._dayOfYear)&&(h(e)._overflowDayOfYear=!0),n=ze(a,0,e._dayOfYear),e._a[ye]=n.getUTCMonth(),e._a[be]=n.getUTCDate()),t=0;t<3&&null==e._a[t];++t)e._a[t]=s[t]=r[t];for(;t<7;t++)e._a[t]=s[t]=null==e._a[t]?2===t?1:0:e._a[t];24===e._a[_e]&&0===e._a[we]&&0===e._a[ke]&&0===e._a[xe]&&(e._nextDay=!0,e._a[_e]=0),e._d=(e._useUTC?ze:function(e,t,n,r,i,o,a){var s=new Date(e,t,n,r,i,o,a);return e<100&&e>=0&&isFinite(s.getFullYear())&&s.setFullYear(e),s}).apply(null,s),o=e._useUTC?e._d.getUTCDay():e._d.getDay(),null!=e._tzm&&e._d.setUTCMinutes(e._d.getUTCMinutes()-e._tzm),e._nextDay&&(e._a[_e]=24),e._w&&void 0!==e._w.d&&e._w.d!==o&&(h(e).weekdayMismatch=!0)}}var vt=/^\s*((?:[+-]\d{6}|\d{4})-(?:\d\d-\d\d|W\d\d-\d|W\d\d|\d\d\d|\d\d))(?:(T| )(\d\d(?::\d\d(?::\d\d(?:[.,]\d+)?)?)?)([\+\-]\d\d(?::?\d\d)?|\s*Z)?)?$/,gt=/^\s*((?:[+-]\d{6}|\d{4})(?:\d\d\d\d|W\d\d\d|W\d\d|\d\d\d|\d\d))(?:(T| )(\d\d(?:\d\d(?:\d\d(?:[.,]\d+)?)?)?)([\+\-]\d\d(?::?\d\d)?|\s*Z)?)?$/,yt=/Z|[+-]\d\d(?::?\d\d)?/,bt=[["YYYYYY-MM-DD",/[+-]\d{6}-\d\d-\d\d/],["YYYY-MM-DD",/\d{4}-\d\d-\d\d/],["GGGG-[W]WW-E",/\d{4}-W\d\d-\d/],["GGGG-[W]WW",/\d{4}-W\d\d/,!1],["YYYY-DDD",/\d{4}-\d{3}/],["YYYY-MM",/\d{4}-\d\d/,!1],["YYYYYYMMDD",/[+-]\d{10}/],["YYYYMMDD",/\d{8}/],["GGGG[W]WWE",/\d{4}W\d{3}/],["GGGG[W]WW",/\d{4}W\d{2}/,!1],["YYYYDDD",/\d{7}/]],_t=[["HH:mm:ss.SSSS",/\d\d:\d\d:\d\d\.\d+/],["HH:mm:ss,SSSS",/\d\d:\d\d:\d\d,\d+/],["HH:mm:ss",/\d\d:\d\d:\d\d/],["HH:mm",/\d\d:\d\d/],["HHmmss.SSSS",/\d\d\d\d\d\d\.\d+/],["HHmmss,SSSS",/\d\d\d\d\d\d,\d+/],["HHmmss",/\d\d\d\d\d\d/],["HHmm",/\d\d\d\d/],["HH",/\d\d/]],wt=/^\/?Date\((\-?\d+)/i;function kt(e){var t,n,r,i,o,a,s=e._i,c=vt.exec(s)||gt.exec(s);if(c){for(h(e).iso=!0,t=0,n=bt.length;t<n;t++)if(bt[t][1].exec(c[1])){i=bt[t][0],r=!1!==bt[t][2];break}if(null==i)return void(e._isValid=!1);if(c[3]){for(t=0,n=_t.length;t<n;t++)if(_t[t][1].exec(c[3])){o=(c[2]||" ")+_t[t][0];break}if(null==o)return void(e._isValid=!1)}if(!r&&null!=o)return void(e._isValid=!1);if(c[4]){if(!yt.exec(c[4]))return void(e._isValid=!1);a="Z"}e._f=i+(o||"")+(a||""),Ct(e)}else e._isValid=!1}var xt=/^(?:(Mon|Tue|Wed|Thu|Fri|Sat|Sun),?\s)?(\d{1,2})\s(Jan|Feb|Mar|Apr|May|Jun|Jul|Aug|Sep|Oct|Nov|Dec)\s(\d{2,4})\s(\d\d):(\d\d)(?::(\d\d))?\s(?:(UT|GMT|[ECMP][SD]T)|([Zz])|([+-]\d{4}))$/;function Et(e){var t=parseInt(e,10);return t<=49?2e3+t:t<=999?1900+t:t}var St={UT:0,GMT:0,EDT:-240,EST:-300,CDT:-300,CST:-360,MDT:-360,MST:-420,PDT:-420,PST:-480};function Tt(e){var t,n,r,i,o,a,s,c=xt.exec(e._i.replace(/\([^)]*\)|[\n\t]/g," ").replace(/(\s\s+)/g," ").trim());if(c){var u=(t=c[4],n=c[3],r=c[2],i=c[5],o=c[6],a=c[7],s=[Et(t),De.indexOf(n),parseInt(r,10),parseInt(i,10),parseInt(o,10)],a&&s.push(parseInt(a,10)),s);if(!function(e,t,n){if(e){var r=Ke.indexOf(e),i=new Date(t[0],t[1],t[2]).getDay();if(r!==i)return h(n).weekdayMismatch=!0,n._isValid=!1,!1}return!0}(c[1],u,e))return;e._a=u,e._tzm=function(e,t,n){if(e)return St[e];if(t)return 0;var r=parseInt(n,10),i=r%100,o=(r-i)/100;return 60*o+i}(c[8],c[9],c[10]),e._d=ze.apply(null,e._a),e._d.setUTCMinutes(e._d.getUTCMinutes()-e._tzm),h(e).rfc2822=!0}else e._isValid=!1}function Ct(e){if(e._f!==i.ISO_8601)if(e._f!==i.RFC_2822){e._a=[],h(e).empty=!0;var t,n,r,o,a,s=""+e._i,c=s.length,u=0;for(r=Y(e._f,e._locale).match(U)||[],t=0;t<r.length;t++)o=r[t],(n=(s.match(de(o,e))||[])[0])&&((a=s.substr(0,s.indexOf(n))).length>0&&h(e).unusedInput.push(a),s=s.slice(s.indexOf(n)+n.length),u+=n.length),H[o]?(n?h(e).empty=!1:h(e).unusedTokens.push(o),ve(o,n,e)):e._strict&&!n&&h(e).unusedTokens.push(o);h(e).charsLeftOver=c-u,s.length>0&&h(e).unusedInput.push(s),e._a[_e]<=12&&!0===h(e).bigHour&&e._a[_e]>0&&(h(e).bigHour=void 0),h(e).parsedDateParts=e._a.slice(0),h(e).meridiem=e._meridiem,e._a[_e]=(l=e._locale,d=e._a[_e],null==(f=e._meridiem)?d:null!=l.meridiemHour?l.meridiemHour(d,f):null!=l.isPM?((p=l.isPM(f))&&d<12&&(d+=12),p||12!==d||(d=0),d):d),mt(e),pt(e)}else Tt(e);else kt(e);var l,d,f,p}function Ot(e){var t=e._i,n=e._f;return e._locale=e._locale||ft(e._l),null===t||void 0===n&&""===t?v({nullInput:!0}):("string"==typeof t&&(e._i=t=e._locale.preparse(t)),w(t)?new _(pt(t)):(u(t)?e._d=t:o(n)?function(e){var t,n,r,i,o;if(0===e._f.length)return h(e).invalidFormat=!0,void(e._d=new Date(NaN));for(i=0;i<e._f.length;i++)o=0,t=y({},e),null!=e._useUTC&&(t._useUTC=e._useUTC),t._f=e._f[i],Ct(t),m(t)&&(o+=h(t).charsLeftOver,o+=10*h(t).unusedTokens.length,h(t).score=o,(null==r||o<r)&&(r=o,n=t));f(e,n||t)}(e):n?Ct(e):function(e){var t=e._i;s(t)?e._d=new Date(i.now()):u(t)?e._d=new Date(t.valueOf()):"string"==typeof t?function(e){var t=wt.exec(e._i);null===t?(kt(e),!1===e._isValid&&(delete e._isValid,Tt(e),!1===e._isValid&&(delete e._isValid,i.createFromInputFallback(e)))):e._d=new Date(+t[1])}(e):o(t)?(e._a=l(t.slice(0),function(e){return parseInt(e,10)}),mt(e)):a(t)?function(e){if(!e._d){var t=D(e._i);e._a=l([t.year,t.month,t.day||t.date,t.hour,t.minute,t.second,t.millisecond],function(e){return e&&parseInt(e,10)}),mt(e)}}(e):c(t)?e._d=new Date(t):i.createFromInputFallback(e)}(e),m(e)||(e._d=null),e))}function jt(e,t,n,r,i){var s,c={};return!0!==n&&!1!==n||(r=n,n=void 0),(a(e)&&function(e){if(Object.getOwnPropertyNames)return 0===Object.getOwnPropertyNames(e).length;var t;for(t in e)if(e.hasOwnProperty(t))return!1;return!0}(e)||o(e)&&0===e.length)&&(e=void 0),c._isAMomentObject=!0,c._useUTC=c._isUTC=i,c._l=n,c._i=e,c._f=t,c._strict=r,(s=new _(pt(Ot(c))))._nextDay&&(s.add(1,"d"),s._nextDay=void 0),s}function At(e,t,n,r){return jt(e,t,n,r,!1)}i.createFromInputFallback=T("value provided is not in a recognized RFC2822 or ISO format. moment construction falls back to js Date(), which is not reliable across all browsers and versions. Non RFC2822/ISO date formats are discouraged and will be removed in an upcoming major release. Please refer to http://momentjs.com/guides/#/warnings/js-date/ for more info.",function(e){e._d=new Date(e._i+(e._useUTC?" UTC":""))}),i.ISO_8601=function(){},i.RFC_2822=function(){};var Pt=T("moment().min is deprecated, use moment.max instead. http://momentjs.com/guides/#/warnings/min-max/",function(){var e=At.apply(null,arguments);return this.isValid()&&e.isValid()?e<this?this:e:v()}),Mt=T("moment().max is deprecated, use moment.min instead. http://momentjs.com/guides/#/warnings/min-max/",function(){var e=At.apply(null,arguments);return this.isValid()&&e.isValid()?e>this?this:e:v()});function Nt(e,t){var n,r;if(1===t.length&&o(t[0])&&(t=t[0]),!t.length)return At();for(n=t[0],r=1;r<t.length;++r)t[r].isValid()&&!t[r][e](n)||(n=t[r]);return n}var It=["year","quarter","month","week","day","hour","minute","second","millisecond"];function Lt(e){var t=D(e),n=t.year||0,r=t.quarter||0,i=t.month||0,o=t.week||0,a=t.day||0,s=t.hour||0,c=t.minute||0,u=t.second||0,l=t.millisecond||0;this._isValid=function(e){for(var t in e)if(-1===Oe.call(It,t)||null!=e[t]&&isNaN(e[t]))return!1;for(var n=!1,r=0;r<It.length;++r)if(e[It[r]]){if(n)return!1;parseFloat(e[It[r]])!==x(e[It[r]])&&(n=!0)}return!0}(t),this._milliseconds=+l+1e3*u+6e4*c+1e3*s*60*60,this._days=+a+7*o,this._months=+i+3*r+12*n,this._data={},this._locale=ft(),this._bubble()}function Dt(e){return e instanceof Lt}function Rt(e){return e<0?-1*Math.round(-1*e):Math.round(e)}function Bt(e,t){V(e,0,0,function(){var e=this.utcOffset(),n="+";return e<0&&(e=-e,n="-"),n+F(~~(e/60),2)+t+F(~~e%60,2)})}Bt("Z",":"),Bt("ZZ",""),le("Z",se),le("ZZ",se),he(["Z","ZZ"],function(e,t,n){n._useUTC=!0,n._tzm=Ut(se,e)});var Ft=/([\+\-]|\d\d)/gi;function Ut(e,t){var n=(t||"").match(e);if(null===n)return null;var r=n[n.length-1]||[],i=(r+"").match(Ft)||["-",0,0],o=60*i[1]+x(i[2]);return 0===o?0:"+"===i[0]?o:-o}function qt(e,t){var n,r;return t._isUTC?(n=t.clone(),r=(w(e)||u(e)?e.valueOf():At(e).valueOf())-n.valueOf(),n._d.setTime(n._d.valueOf()+r),i.updateOffset(n,!1),n):At(e).local()}function zt(e){return 15*-Math.round(e._d.getTimezoneOffset()/15)}function Ht(){return!!this.isValid()&&this._isUTC&&0===this._offset}i.updateOffset=function(){};var Vt=/^(\-|\+)?(?:(\d*)[. ])?(\d+)\:(\d+)(?:\:(\d+)(\.\d*)?)?$/,Wt=/^(-|\+)?P(?:([-+]?[0-9,.]*)Y)?(?:([-+]?[0-9,.]*)M)?(?:([-+]?[0-9,.]*)W)?(?:([-+]?[0-9,.]*)D)?(?:T(?:([-+]?[0-9,.]*)H)?(?:([-+]?[0-9,.]*)M)?(?:([-+]?[0-9,.]*)S)?)?$/;function Yt(e,t){var n,r,i,o,a,s,u=e,l=null;return Dt(e)?u={ms:e._milliseconds,d:e._days,M:e._months}:c(e)?(u={},t?u[t]=e:u.milliseconds=e):(l=Vt.exec(e))?(n="-"===l[1]?-1:1,u={y:0,d:x(l[be])*n,h:x(l[_e])*n,m:x(l[we])*n,s:x(l[ke])*n,ms:x(Rt(1e3*l[xe]))*n}):(l=Wt.exec(e))?(n="-"===l[1]?-1:(l[1],1),u={y:Gt(l[2],n),M:Gt(l[3],n),w:Gt(l[4],n),d:Gt(l[5],n),h:Gt(l[6],n),m:Gt(l[7],n),s:Gt(l[8],n)}):null==u?u={}:"object"==typeof u&&("from"in u||"to"in u)&&(o=At(u.from),a=At(u.to),i=o.isValid()&&a.isValid()?(a=qt(a,o),o.isBefore(a)?s=Kt(o,a):((s=Kt(a,o)).milliseconds=-s.milliseconds,s.months=-s.months),s):{milliseconds:0,months:0},(u={}).ms=i.milliseconds,u.M=i.months),r=new Lt(u),Dt(e)&&d(e,"_locale")&&(r._locale=e._locale),r}function Gt(e,t){var n=e&&parseFloat(e.replace(",","."));return(isNaN(n)?0:n)*t}function Kt(e,t){var n={milliseconds:0,months:0};return n.months=t.month()-e.month()+12*(t.year()-e.year()),e.clone().add(n.months,"M").isAfter(t)&&--n.months,n.milliseconds=+t-+e.clone().add(n.months,"M"),n}function $t(e,t){return function(n,r){var i;return null===r||isNaN(+r)||(j(t,"moment()."+t+"(period, number) is deprecated. Please use moment()."+t+"(number, period). See http://momentjs.com/guides/#/warnings/add-inverted-param/ for more info."),i=n,n=r,r=i),Xt(this,Yt(n="string"==typeof n?+n:n,r),e),this}}function Xt(e,t,n,r){var o=t._milliseconds,a=Rt(t._days),s=Rt(t._months);e.isValid()&&(r=null==r||r,s&&Re(e,Pe(e,"Month")+s*n),a&&Me(e,"Date",Pe(e,"Date")+a*n),o&&e._d.setTime(e._d.valueOf()+o*n),r&&i.updateOffset(e,a||s))}Yt.fn=Lt.prototype,Yt.invalid=function(){return Yt(NaN)};var Qt=$t(1,"add"),Zt=$t(-1,"subtract");function Jt(e,t){var n,r,i=12*(t.year()-e.year())+(t.month()-e.month()),o=e.clone().add(i,"months");return t-o<0?(n=e.clone().add(i-1,"months"),r=(t-o)/(o-n)):(n=e.clone().add(i+1,"months"),r=(t-o)/(n-o)),-(i+r)||0}function en(e){var t;return void 0===e?this._locale._abbr:(null!=(t=ft(e))&&(this._locale=t),this)}i.defaultFormat="YYYY-MM-DDTHH:mm:ssZ",i.defaultFormatUtc="YYYY-MM-DDTHH:mm:ss[Z]";var tn=T("moment().lang() is deprecated. Instead, use moment().localeData() to get the language configuration. Use moment().locale() to change languages.",function(e){return void 0===e?this.localeData():this.locale(e)});function nn(){return this._locale}function rn(e,t){V(0,[e,e.length],0,t)}function on(e,t,n,r,i){var o;return null==e?We(this,r,i).year:(o=Ye(e,r,i),t>o&&(t=o),function(e,t,n,r,i){var o=Ve(e,t,n,r,i),a=ze(o.year,0,o.dayOfYear);return this.year(a.getUTCFullYear()),this.month(a.getUTCMonth()),this.date(a.getUTCDate()),this}.call(this,e,t,n,r,i))}V(0,["gg",2],0,function(){return this.weekYear()%100}),V(0,["GG",2],0,function(){return this.isoWeekYear()%100}),rn("gggg","weekYear"),rn("ggggg","weekYear"),rn("GGGG","isoWeekYear"),rn("GGGGG","isoWeekYear"),I("weekYear","gg"),I("isoWeekYear","GG"),B("weekYear",1),B("isoWeekYear",1),le("G",oe),le("g",oe),le("GG",Z,K),le("gg",Z,K),le("GGGG",ne,X),le("gggg",ne,X),le("GGGGG",re,Q),le("ggggg",re,Q),me(["gggg","ggggg","GGGG","GGGGG"],function(e,t,n,r){t[r.substr(0,2)]=x(e)}),me(["gg","GG"],function(e,t,n,r){t[r]=i.parseTwoDigitYear(e)}),V("Q",0,"Qo","quarter"),I("quarter","Q"),B("quarter",7),le("Q",G),he("Q",function(e,t){t[ye]=3*(x(e)-1)}),V("D",["DD",2],"Do","date"),I("date","D"),B("date",9),le("D",Z),le("DD",Z,K),le("Do",function(e,t){return e?t._dayOfMonthOrdinalParse||t._ordinalParse:t._dayOfMonthOrdinalParseLenient}),he(["D","DD"],be),he("Do",function(e,t){t[be]=x(e.match(Z)[0])});var an=Ae("Date",!0);V("DDD",["DDDD",3],"DDDo","dayOfYear"),I("dayOfYear","DDD"),B("dayOfYear",4),le("DDD",te),le("DDDD",$),he(["DDD","DDDD"],function(e,t,n){n._dayOfYear=x(e)}),V("m",["mm",2],0,"minute"),I("minute","m"),B("minute",14),le("m",Z),le("mm",Z,K),he(["m","mm"],we);var sn=Ae("Minutes",!1);V("s",["ss",2],0,"second"),I("second","s"),B("second",15),le("s",Z),le("ss",Z,K),he(["s","ss"],ke);var cn,un=Ae("Seconds",!1);for(V("S",0,0,function(){return~~(this.millisecond()/100)}),V(0,["SS",2],0,function(){return~~(this.millisecond()/10)}),V(0,["SSS",3],0,"millisecond"),V(0,["SSSS",4],0,function(){return 10*this.millisecond()}),V(0,["SSSSS",5],0,function(){return 100*this.millisecond()}),V(0,["SSSSSS",6],0,function(){return 1e3*this.millisecond()}),V(0,["SSSSSSS",7],0,function(){return 1e4*this.millisecond()}),V(0,["SSSSSSSS",8],0,function(){return 1e5*this.millisecond()}),V(0,["SSSSSSSSS",9],0,function(){return 1e6*this.millisecond()}),I("millisecond","ms"),B("millisecond",16),le("S",te,G),le("SS",te,K),le("SSS",te,$),cn="SSSS";cn.length<=9;cn+="S")le(cn,ie);function ln(e,t){t[xe]=x(1e3*("0."+e))}for(cn="S";cn.length<=9;cn+="S")he(cn,ln);var dn=Ae("Milliseconds",!1);V("z",0,0,"zoneAbbr"),V("zz",0,0,"zoneName");var fn=_.prototype;function pn(e){return e}fn.add=Qt,fn.calendar=function(e,t){var n=e||At(),r=qt(n,this).startOf("day"),o=i.calendarFormat(this,r)||"sameElse",a=t&&(A(t[o])?t[o].call(this,n):t[o]);return this.format(a||this.localeData().calendar(o,this,At(n)))},fn.clone=function(){return new _(this)},fn.diff=function(e,t,n){var r,i,o;if(!this.isValid())return NaN;if(!(r=qt(e,this)).isValid())return NaN;switch(i=6e4*(r.utcOffset()-this.utcOffset()),t=L(t)){case"year":o=Jt(this,r)/12;break;case"month":o=Jt(this,r);break;case"quarter":o=Jt(this,r)/3;break;case"second":o=(this-r)/1e3;break;case"minute":o=(this-r)/6e4;break;case"hour":o=(this-r)/36e5;break;case"day":o=(this-r-i)/864e5;break;case"week":o=(this-r-i)/6048e5;break;default:o=this-r}return n?o:k(o)},fn.endOf=function(e){return void 0===(e=L(e))||"millisecond"===e?this:("date"===e&&(e="day"),this.startOf(e).add(1,"isoWeek"===e?"week":e).subtract(1,"ms"))},fn.format=function(e){e||(e=this.isUtc()?i.defaultFormatUtc:i.defaultFormat);var t=W(this,e);return this.localeData().postformat(t)},fn.from=function(e,t){return this.isValid()&&(w(e)&&e.isValid()||At(e).isValid())?Yt({to:this,from:e}).locale(this.locale()).humanize(!t):this.localeData().invalidDate()},fn.fromNow=function(e){return this.from(At(),e)},fn.to=function(e,t){return this.isValid()&&(w(e)&&e.isValid()||At(e).isValid())?Yt({from:this,to:e}).locale(this.locale()).humanize(!t):this.localeData().invalidDate()},fn.toNow=function(e){return this.to(At(),e)},fn.get=function(e){return A(this[e=L(e)])?this[e]():this},fn.invalidAt=function(){return h(this).overflow},fn.isAfter=function(e,t){var n=w(e)?e:At(e);return!(!this.isValid()||!n.isValid())&&("millisecond"===(t=L(s(t)?"millisecond":t))?this.valueOf()>n.valueOf():n.valueOf()<this.clone().startOf(t).valueOf())},fn.isBefore=function(e,t){var n=w(e)?e:At(e);return!(!this.isValid()||!n.isValid())&&("millisecond"===(t=L(s(t)?"millisecond":t))?this.valueOf()<n.valueOf():this.clone().endOf(t).valueOf()<n.valueOf())},fn.isBetween=function(e,t,n,r){return("("===(r=r||"()")[0]?this.isAfter(e,n):!this.isBefore(e,n))&&(")"===r[1]?this.isBefore(t,n):!this.isAfter(t,n))},fn.isSame=function(e,t){var n,r=w(e)?e:At(e);return!(!this.isValid()||!r.isValid())&&("millisecond"===(t=L(t||"millisecond"))?this.valueOf()===r.valueOf():(n=r.valueOf(),this.clone().startOf(t).valueOf()<=n&&n<=this.clone().endOf(t).valueOf()))},fn.isSameOrAfter=function(e,t){return this.isSame(e,t)||this.isAfter(e,t)},fn.isSameOrBefore=function(e,t){return this.isSame(e,t)||this.isBefore(e,t)},fn.isValid=function(){return m(this)},fn.lang=tn,fn.locale=en,fn.localeData=nn,fn.max=Mt,fn.min=Pt,fn.parsingFlags=function(){return f({},h(this))},fn.set=function(e,t){if("object"==typeof e)for(var n=function(e){var t=[];for(var n in e)t.push({unit:n,priority:R[n]});return t.sort(function(e,t){return e.priority-t.priority}),t}(e=D(e)),r=0;r<n.length;r++)this[n[r].unit](e[n[r].unit]);else if(A(this[e=L(e)]))return this[e](t);return this},fn.startOf=function(e){switch(e=L(e)){case"year":this.month(0);case"quarter":case"month":this.date(1);case"week":case"isoWeek":case"day":case"date":this.hours(0);case"hour":this.minutes(0);case"minute":this.seconds(0);case"second":this.milliseconds(0)}return"week"===e&&this.weekday(0),"isoWeek"===e&&this.isoWeekday(1),"quarter"===e&&this.month(3*Math.floor(this.month()/3)),this},fn.subtract=Zt,fn.toArray=function(){var e=this;return[e.year(),e.month(),e.date(),e.hour(),e.minute(),e.second(),e.millisecond()]},fn.toObject=function(){var e=this;return{years:e.year(),months:e.month(),date:e.date(),hours:e.hours(),minutes:e.minutes(),seconds:e.seconds(),milliseconds:e.milliseconds()}},fn.toDate=function(){return new Date(this.valueOf())},fn.toISOString=function(e){if(!this.isValid())return null;var t=!0!==e,n=t?this.clone().utc():this;return n.year()<0||n.year()>9999?W(n,t?"YYYYYY-MM-DD[T]HH:mm:ss.SSS[Z]":"YYYYYY-MM-DD[T]HH:mm:ss.SSSZ"):A(Date.prototype.toISOString)?t?this.toDate().toISOString():new Date(this._d.valueOf()).toISOString().replace("Z",W(n,"Z")):W(n,t?"YYYY-MM-DD[T]HH:mm:ss.SSS[Z]":"YYYY-MM-DD[T]HH:mm:ss.SSSZ")},fn.inspect=function(){if(!this.isValid())return"moment.invalid(/* "+this._i+" */)";var e="moment",t="";this.isLocal()||(e=0===this.utcOffset()?"moment.utc":"moment.parseZone",t="Z");var n="["+e+'("]',r=0<=this.year()&&this.year()<=9999?"YYYY":"YYYYYY",i=t+'[")]';return this.format(n+r+"-MM-DD[T]HH:mm:ss.SSS"+i)},fn.toJSON=function(){return this.isValid()?this.toISOString():null},fn.toString=function(){return this.clone().locale("en").format("ddd MMM DD YYYY HH:mm:ss [GMT]ZZ")},fn.unix=function(){return Math.floor(this.valueOf()/1e3)},fn.valueOf=function(){return this._d.valueOf()-6e4*(this._offset||0)},fn.creationData=function(){return{input:this._i,format:this._f,locale:this._locale,isUTC:this._isUTC,strict:this._strict}},fn.year=je,fn.isLeapYear=function(){return Ce(this.year())},fn.weekYear=function(e){return on.call(this,e,this.week(),this.weekday(),this.localeData()._week.dow,this.localeData()._week.doy)},fn.isoWeekYear=function(e){return on.call(this,e,this.isoWeek(),this.isoWeekday(),1,4)},fn.quarter=fn.quarters=function(e){return null==e?Math.ceil((this.month()+1)/3):this.month(3*(e-1)+this.month()%3)},fn.month=Be,fn.daysInMonth=function(){return Ne(this.year(),this.month())},fn.week=fn.weeks=function(e){var t=this.localeData().week(this);return null==e?t:this.add(7*(e-t),"d")},fn.isoWeek=fn.isoWeeks=function(e){var t=We(this,1,4).week;return null==e?t:this.add(7*(e-t),"d")},fn.weeksInYear=function(){var e=this.localeData()._week;return Ye(this.year(),e.dow,e.doy)},fn.isoWeeksInYear=function(){return Ye(this.year(),1,4)},fn.date=an,fn.day=fn.days=function(e){if(!this.isValid())return null!=e?this:NaN;var t=this._isUTC?this._d.getUTCDay():this._d.getDay();return null!=e?(e=function(e,t){return"string"!=typeof e?e:isNaN(e)?"number"==typeof(e=t.weekdaysParse(e))?e:null:parseInt(e,10)}(e,this.localeData()),this.add(e-t,"d")):t},fn.weekday=function(e){if(!this.isValid())return null!=e?this:NaN;var t=(this.day()+7-this.localeData()._week.dow)%7;return null==e?t:this.add(e-t,"d")},fn.isoWeekday=function(e){if(!this.isValid())return null!=e?this:NaN;if(null!=e){var t=function(e,t){return"string"==typeof e?t.weekdaysParse(e)%7||7:isNaN(e)?null:e}(e,this.localeData());return this.day(this.day()%7?t:t-7)}return this.day()||7},fn.dayOfYear=function(e){var t=Math.round((this.clone().startOf("day")-this.clone().startOf("year"))/864e5)+1;return null==e?t:this.add(e-t,"d")},fn.hour=fn.hours=it,fn.minute=fn.minutes=sn,fn.second=fn.seconds=un,fn.millisecond=fn.milliseconds=dn,fn.utcOffset=function(e,t,n){var r,o=this._offset||0;if(!this.isValid())return null!=e?this:NaN;if(null!=e){if("string"==typeof e){if(null===(e=Ut(se,e)))return this}else Math.abs(e)<16&&!n&&(e*=60);return!this._isUTC&&t&&(r=zt(this)),this._offset=e,this._isUTC=!0,null!=r&&this.add(r,"m"),o!==e&&(!t||this._changeInProgress?Xt(this,Yt(e-o,"m"),1,!1):this._changeInProgress||(this._changeInProgress=!0,i.updateOffset(this,!0),this._changeInProgress=null)),this}return this._isUTC?o:zt(this)},fn.utc=function(e){return this.utcOffset(0,e)},fn.local=function(e){return this._isUTC&&(this.utcOffset(0,e),this._isUTC=!1,e&&this.subtract(zt(this),"m")),this},fn.parseZone=function(){if(null!=this._tzm)this.utcOffset(this._tzm,!1,!0);else if("string"==typeof this._i){var e=Ut(ae,this._i);null!=e?this.utcOffset(e):this.utcOffset(0,!0)}return this},fn.hasAlignedHourOffset=function(e){return!!this.isValid()&&(e=e?At(e).utcOffset():0,(this.utcOffset()-e)%60==0)},fn.isDST=function(){return this.utcOffset()>this.clone().month(0).utcOffset()||this.utcOffset()>this.clone().month(5).utcOffset()},fn.isLocal=function(){return!!this.isValid()&&!this._isUTC},fn.isUtcOffset=function(){return!!this.isValid()&&this._isUTC},fn.isUtc=Ht,fn.isUTC=Ht,fn.zoneAbbr=function(){return this._isUTC?"UTC":""},fn.zoneName=function(){return this._isUTC?"Coordinated Universal Time":""},fn.dates=T("dates accessor is deprecated. Use date instead.",an),fn.months=T("months accessor is deprecated. Use month instead",Be),fn.years=T("years accessor is deprecated. Use year instead",je),fn.zone=T("moment().zone is deprecated, use moment().utcOffset instead. http://momentjs.com/guides/#/warnings/zone/",function(e,t){return null!=e?("string"!=typeof e&&(e=-e),this.utcOffset(e,t),this):-this.utcOffset()}),fn.isDSTShifted=T("isDSTShifted is deprecated. See http://momentjs.com/guides/#/warnings/dst-shifted/ for more information",function(){if(!s(this._isDSTShifted))return this._isDSTShifted;var e={};if(y(e,this),(e=Ot(e))._a){var t=e._isUTC?p(e._a):At(e._a);this._isDSTShifted=this.isValid()&&E(e._a,t.toArray())>0}else this._isDSTShifted=!1;return this._isDSTShifted});var hn=M.prototype;function mn(e,t,n,r){var i=ft(),o=p().set(r,t);return i[n](o,e)}function vn(e,t,n){if(c(e)&&(t=e,e=void 0),e=e||"",null!=t)return mn(e,t,n,"month");var r,i=[];for(r=0;r<12;r++)i[r]=mn(e,r,n,"month");return i}function gn(e,t,n,r){"boolean"==typeof e?(c(t)&&(n=t,t=void 0),t=t||""):(n=t=e,e=!1,c(t)&&(n=t,t=void 0),t=t||"");var i,o=ft(),a=e?o._week.dow:0;if(null!=n)return mn(t,(n+a)%7,r,"day");var s=[];for(i=0;i<7;i++)s[i]=mn(t,(i+a)%7,r,"day");return s}hn.calendar=function(e,t,n){var r=this._calendar[e]||this._calendar.sameElse;return A(r)?r.call(t,n):r},hn.longDateFormat=function(e){var t=this._longDateFormat[e],n=this._longDateFormat[e.toUpperCase()];return t||!n?t:(this._longDateFormat[e]=n.replace(/MMMM|MM|DD|dddd/g,function(e){return e.slice(1)}),this._longDateFormat[e])},hn.invalidDate=function(){return this._invalidDate},hn.ordinal=function(e){return this._ordinal.replace("%d",e)},hn.preparse=pn,hn.postformat=pn,hn.relativeTime=function(e,t,n,r){var i=this._relativeTime[n];return A(i)?i(e,t,n,r):i.replace(/%d/i,e)},hn.pastFuture=function(e,t){var n=this._relativeTime[e>0?"future":"past"];return A(n)?n(t):n.replace(/%s/i,t)},hn.set=function(e){var t,n;for(n in e)A(t=e[n])?this[n]=t:this["_"+n]=t;this._config=e,this._dayOfMonthOrdinalParseLenient=new RegExp((this._dayOfMonthOrdinalParse.source||this._ordinalParse.source)+"|"+/\d{1,2}/.source)},hn.months=function(e,t){return e?o(this._months)?this._months[e.month()]:this._months[(this._months.isFormat||Ie).test(t)?"format":"standalone"][e.month()]:o(this._months)?this._months:this._months.standalone},hn.monthsShort=function(e,t){return e?o(this._monthsShort)?this._monthsShort[e.month()]:this._monthsShort[Ie.test(t)?"format":"standalone"][e.month()]:o(this._monthsShort)?this._monthsShort:this._monthsShort.standalone},hn.monthsParse=function(e,t,n){var r,i,o;if(this._monthsParseExact)return function(e,t,n){var r,i,o,a=e.toLocaleLowerCase();if(!this._monthsParse)for(this._monthsParse=[],this._longMonthsParse=[],this._shortMonthsParse=[],r=0;r<12;++r)o=p([2e3,r]),this._shortMonthsParse[r]=this.monthsShort(o,"").toLocaleLowerCase(),this._longMonthsParse[r]=this.months(o,"").toLocaleLowerCase();return n?"MMM"===t?-1!==(i=Oe.call(this._shortMonthsParse,a))?i:null:-1!==(i=Oe.call(this._longMonthsParse,a))?i:null:"MMM"===t?-1!==(i=Oe.call(this._shortMonthsParse,a))?i:-1!==(i=Oe.call(this._longMonthsParse,a))?i:null:-1!==(i=Oe.call(this._longMonthsParse,a))?i:-1!==(i=Oe.call(this._shortMonthsParse,a))?i:null}.call(this,e,t,n);for(this._monthsParse||(this._monthsParse=[],this._longMonthsParse=[],this._shortMonthsParse=[]),r=0;r<12;r++){if(i=p([2e3,r]),n&&!this._longMonthsParse[r]&&(this._longMonthsParse[r]=new RegExp("^"+this.months(i,"").replace(".","")+"$","i"),this._shortMonthsParse[r]=new RegExp("^"+this.monthsShort(i,"").replace(".","")+"$","i")),n||this._monthsParse[r]||(o="^"+this.months(i,"")+"|^"+this.monthsShort(i,""),this._monthsParse[r]=new RegExp(o.replace(".",""),"i")),n&&"MMMM"===t&&this._longMonthsParse[r].test(e))return r;if(n&&"MMM"===t&&this._shortMonthsParse[r].test(e))return r;if(!n&&this._monthsParse[r].test(e))return r}},hn.monthsRegex=function(e){return this._monthsParseExact?(d(this,"_monthsRegex")||qe.call(this),e?this._monthsStrictRegex:this._monthsRegex):(d(this,"_monthsRegex")||(this._monthsRegex=Ue),this._monthsStrictRegex&&e?this._monthsStrictRegex:this._monthsRegex)},hn.monthsShortRegex=function(e){return this._monthsParseExact?(d(this,"_monthsRegex")||qe.call(this),e?this._monthsShortStrictRegex:this._monthsShortRegex):(d(this,"_monthsShortRegex")||(this._monthsShortRegex=Fe),this._monthsShortStrictRegex&&e?this._monthsShortStrictRegex:this._monthsShortRegex)},hn.week=function(e){return We(e,this._week.dow,this._week.doy).week},hn.firstDayOfYear=function(){return this._week.doy},hn.firstDayOfWeek=function(){return this._week.dow},hn.weekdays=function(e,t){return e?o(this._weekdays)?this._weekdays[e.day()]:this._weekdays[this._weekdays.isFormat.test(t)?"format":"standalone"][e.day()]:o(this._weekdays)?this._weekdays:this._weekdays.standalone},hn.weekdaysMin=function(e){return e?this._weekdaysMin[e.day()]:this._weekdaysMin},hn.weekdaysShort=function(e){return e?this._weekdaysShort[e.day()]:this._weekdaysShort},hn.weekdaysParse=function(e,t,n){var r,i,o;if(this._weekdaysParseExact)return function(e,t,n){var r,i,o,a=e.toLocaleLowerCase();if(!this._weekdaysParse)for(this._weekdaysParse=[],this._shortWeekdaysParse=[],this._minWeekdaysParse=[],r=0;r<7;++r)o=p([2e3,1]).day(r),this._minWeekdaysParse[r]=this.weekdaysMin(o,"").toLocaleLowerCase(),this._shortWeekdaysParse[r]=this.weekdaysShort(o,"").toLocaleLowerCase(),this._weekdaysParse[r]=this.weekdays(o,"").toLocaleLowerCase();return n?"dddd"===t?-1!==(i=Oe.call(this._weekdaysParse,a))?i:null:"ddd"===t?-1!==(i=Oe.call(this._shortWeekdaysParse,a))?i:null:-1!==(i=Oe.call(this._minWeekdaysParse,a))?i:null:"dddd"===t?-1!==(i=Oe.call(this._weekdaysParse,a))?i:-1!==(i=Oe.call(this._shortWeekdaysParse,a))?i:-1!==(i=Oe.call(this._minWeekdaysParse,a))?i:null:"ddd"===t?-1!==(i=Oe.call(this._shortWeekdaysParse,a))?i:-1!==(i=Oe.call(this._weekdaysParse,a))?i:-1!==(i=Oe.call(this._minWeekdaysParse,a))?i:null:-1!==(i=Oe.call(this._minWeekdaysParse,a))?i:-1!==(i=Oe.call(this._weekdaysParse,a))?i:-1!==(i=Oe.call(this._shortWeekdaysParse,a))?i:null}.call(this,e,t,n);for(this._weekdaysParse||(this._weekdaysParse=[],this._minWeekdaysParse=[],this._shortWeekdaysParse=[],this._fullWeekdaysParse=[]),r=0;r<7;r++){if(i=p([2e3,1]).day(r),n&&!this._fullWeekdaysParse[r]&&(this._fullWeekdaysParse[r]=new RegExp("^"+this.weekdays(i,"").replace(".",".?")+"$","i"),this._shortWeekdaysParse[r]=new RegExp("^"+this.weekdaysShort(i,"").replace(".",".?")+"$","i"),this._minWeekdaysParse[r]=new RegExp("^"+this.weekdaysMin(i,"").replace(".",".?")+"$","i")),this._weekdaysParse[r]||(o="^"+this.weekdays(i,"")+"|^"+this.weekdaysShort(i,"")+"|^"+this.weekdaysMin(i,""),this._weekdaysParse[r]=new RegExp(o.replace(".",""),"i")),n&&"dddd"===t&&this._fullWeekdaysParse[r].test(e))return r;if(n&&"ddd"===t&&this._shortWeekdaysParse[r].test(e))return r;if(n&&"dd"===t&&this._minWeekdaysParse[r].test(e))return r;if(!n&&this._weekdaysParse[r].test(e))return r}},hn.weekdaysRegex=function(e){return this._weekdaysParseExact?(d(this,"_weekdaysRegex")||Je.call(this),e?this._weekdaysStrictRegex:this._weekdaysRegex):(d(this,"_weekdaysRegex")||(this._weekdaysRegex=Xe),this._weekdaysStrictRegex&&e?this._weekdaysStrictRegex:this._weekdaysRegex)},hn.weekdaysShortRegex=function(e){return this._weekdaysParseExact?(d(this,"_weekdaysRegex")||Je.call(this),e?this._weekdaysShortStrictRegex:this._weekdaysShortRegex):(d(this,"_weekdaysShortRegex")||(this._weekdaysShortRegex=Qe),this._weekdaysShortStrictRegex&&e?this._weekdaysShortStrictRegex:this._weekdaysShortRegex)},hn.weekdaysMinRegex=function(e){return this._weekdaysParseExact?(d(this,"_weekdaysRegex")||Je.call(this),e?this._weekdaysMinStrictRegex:this._weekdaysMinRegex):(d(this,"_weekdaysMinRegex")||(this._weekdaysMinRegex=Ze),this._weekdaysMinStrictRegex&&e?this._weekdaysMinStrictRegex:this._weekdaysMinRegex)},hn.isPM=function(e){return"p"===(e+"").toLowerCase().charAt(0)},hn.meridiem=function(e,t,n){return e>11?n?"pm":"PM":n?"am":"AM"},lt("en",{dayOfMonthOrdinalParse:/\d{1,2}(th|st|nd|rd)/,ordinal:function(e){var t=e%10,n=1===x(e%100/10)?"th":1===t?"st":2===t?"nd":3===t?"rd":"th";return e+n}}),i.lang=T("moment.lang is deprecated. Use moment.locale instead.",lt),i.langData=T("moment.langData is deprecated. Use moment.localeData instead.",ft);var yn=Math.abs;function bn(e,t,n,r){var i=Yt(t,n);return e._milliseconds+=r*i._milliseconds,e._days+=r*i._days,e._months+=r*i._months,e._bubble()}function _n(e){return e<0?Math.floor(e):Math.ceil(e)}function wn(e){return 4800*e/146097}function kn(e){return 146097*e/4800}function xn(e){return function(){return this.as(e)}}var En=xn("ms"),Sn=xn("s"),Tn=xn("m"),Cn=xn("h"),On=xn("d"),jn=xn("w"),An=xn("M"),Pn=xn("y");function Mn(e){return function(){return this.isValid()?this._data[e]:NaN}}var Nn=Mn("milliseconds"),In=Mn("seconds"),Ln=Mn("minutes"),Dn=Mn("hours"),Rn=Mn("days"),Bn=Mn("months"),Fn=Mn("years"),Un=Math.round,qn={ss:44,s:45,m:45,h:22,d:26,M:11},zn=Math.abs;function Hn(e){return(e>0)-(e<0)||+e}function Vn(){if(!this.isValid())return this.localeData().invalidDate();var e,t,n=zn(this._milliseconds)/1e3,r=zn(this._days),i=zn(this._months);e=k(n/60),t=k(e/60),n%=60,e%=60;var o=k(i/12),a=i%=12,s=r,c=t,u=e,l=n?n.toFixed(3).replace(/\.?0+$/,""):"",d=this.asSeconds();if(!d)return"P0D";var f=d<0?"-":"",p=Hn(this._months)!==Hn(d)?"-":"",h=Hn(this._days)!==Hn(d)?"-":"",m=Hn(this._milliseconds)!==Hn(d)?"-":"";return f+"P"+(o?p+o+"Y":"")+(a?p+a+"M":"")+(s?h+s+"D":"")+(c||u||l?"T":"")+(c?m+c+"H":"")+(u?m+u+"M":"")+(l?m+l+"S":"")}var Wn=Lt.prototype;return Wn.isValid=function(){return this._isValid},Wn.abs=function(){var e=this._data;return this._milliseconds=yn(this._milliseconds),this._days=yn(this._days),this._months=yn(this._months),e.milliseconds=yn(e.milliseconds),e.seconds=yn(e.seconds),e.minutes=yn(e.minutes),e.hours=yn(e.hours),e.months=yn(e.months),e.years=yn(e.years),this},Wn.add=function(e,t){return bn(this,e,t,1)},Wn.subtract=function(e,t){return bn(this,e,t,-1)},Wn.as=function(e){if(!this.isValid())return NaN;var t,n,r=this._milliseconds;if("month"===(e=L(e))||"year"===e)return t=this._days+r/864e5,n=this._months+wn(t),"month"===e?n:n/12;switch(t=this._days+Math.round(kn(this._months)),e){case"week":return t/7+r/6048e5;case"day":return t+r/864e5;case"hour":return 24*t+r/36e5;case"minute":return 1440*t+r/6e4;case"second":return 86400*t+r/1e3;case"millisecond":return Math.floor(864e5*t)+r;default:throw new Error("Unknown unit "+e)}},Wn.asMilliseconds=En,Wn.asSeconds=Sn,Wn.asMinutes=Tn,Wn.asHours=Cn,Wn.asDays=On,Wn.asWeeks=jn,Wn.asMonths=An,Wn.asYears=Pn,Wn.valueOf=function(){return this.isValid()?this._milliseconds+864e5*this._days+this._months%12*2592e6+31536e6*x(this._months/12):NaN},Wn._bubble=function(){var e,t,n,r,i,o=this._milliseconds,a=this._days,s=this._months,c=this._data;return o>=0&&a>=0&&s>=0||o<=0&&a<=0&&s<=0||(o+=864e5*_n(kn(s)+a),a=0,s=0),c.milliseconds=o%1e3,e=k(o/1e3),c.seconds=e%60,t=k(e/60),c.minutes=t%60,n=k(t/60),c.hours=n%24,a+=k(n/24),i=k(wn(a)),s+=i,a-=_n(kn(i)),r=k(s/12),s%=12,c.days=a,c.months=s,c.years=r,this},Wn.clone=function(){return Yt(this)},Wn.get=function(e){return e=L(e),this.isValid()?this[e+"s"]():NaN},Wn.milliseconds=Nn,Wn.seconds=In,Wn.minutes=Ln,Wn.hours=Dn,Wn.days=Rn,Wn.weeks=function(){return k(this.days()/7)},Wn.months=Bn,Wn.years=Fn,Wn.humanize=function(e){if(!this.isValid())return this.localeData().invalidDate();var t=this.localeData(),n=function(e,t,n){var r=Yt(e).abs(),i=Un(r.as("s")),o=Un(r.as("m")),a=Un(r.as("h")),s=Un(r.as("d")),c=Un(r.as("M")),u=Un(r.as("y")),l=i<=qn.ss&&["s",i]||i<qn.s&&["ss",i]||o<=1&&["m"]||o<qn.m&&["mm",o]||a<=1&&["h"]||a<qn.h&&["hh",a]||s<=1&&["d"]||s<qn.d&&["dd",s]||c<=1&&["M"]||c<qn.M&&["MM",c]||u<=1&&["y"]||["yy",u];return l[2]=t,l[3]=+e>0,l[4]=n,function(e,t,n,r,i){return i.relativeTime(t||1,!!n,e,r)}.apply(null,l)}(this,!e,t);return e&&(n=t.pastFuture(+this,n)),t.postformat(n)},Wn.toISOString=Vn,Wn.toString=Vn,Wn.toJSON=Vn,Wn.locale=en,Wn.localeData=nn,Wn.toIsoString=T("toIsoString() is deprecated. Please use toISOString() instead (notice the capitals)",Vn),Wn.lang=tn,V("X",0,0,"unix"),V("x",0,0,"valueOf"),le("x",oe),le("X",/[+-]?\d+(\.\d{1,3})?/),he("X",function(e,t,n){n._d=new Date(1e3*parseFloat(e,10))}),he("x",function(e,t,n){n._d=new Date(x(e))}),i.version="2.20.1",t=At,i.fn=fn,i.min=function(){return Nt("isBefore",[].slice.call(arguments,0))},i.max=function(){return Nt("isAfter",[].slice.call(arguments,0))},i.now=function(){return Date.now?Date.now():+new Date},i.utc=p,i.unix=function(e){return At(1e3*e)},i.months=function(e,t){return vn(e,t,"months")},i.isDate=u,i.locale=lt,i.invalid=v,i.duration=Yt,i.isMoment=w,i.weekdays=function(e,t,n){return gn(e,t,n,"weekdays")},i.parseZone=function(){return At.apply(null,arguments).parseZone()},i.localeData=ft,i.isDuration=Dt,i.monthsShort=function(e,t){return vn(e,t,"monthsShort")},i.weekdaysMin=function(e,t,n){return gn(e,t,n,"weekdaysMin")},i.defineLocale=dt,i.updateLocale=function(e,t){if(null!=t){var n,r,i=ot;null!=(r=ut(e))&&(i=r._config),t=P(i,t),(n=new M(t)).parentLocale=at[e],at[e]=n,lt(e)}else null!=at[e]&&(null!=at[e].parentLocale?at[e]=at[e].parentLocale:null!=at[e]&&delete at[e]);return at[e]},i.locales=function(){return C(at)},i.weekdaysShort=function(e,t,n){return gn(e,t,n,"weekdaysShort")},i.normalizeUnits=L,i.relativeTimeRounding=function(e){return void 0===e?Un:"function"==typeof e&&(Un=e,!0)},i.relativeTimeThreshold=function(e,t){return void 0!==qn[e]&&(void 0===t?qn[e]:(qn[e]=t,"s"===e&&(qn.ss=t-1),!0))},i.calendarFormat=function(e,t){var n=e.diff(t,"days",!0);return n<-6?"sameElse":n<-1?"lastWeek":n<0?"lastDay":n<1?"sameDay":n<2?"nextDay":n<7?"nextWeek":"sameElse"},i.prototype=fn,i.HTML5_FMT={DATETIME_LOCAL:"YYYY-MM-DDTHH:mm",DATETIME_LOCAL_SECONDS:"YYYY-MM-DDTHH:mm:ss",DATETIME_LOCAL_MS:"YYYY-MM-DDTHH:mm:ss.SSS",DATE:"YYYY-MM-DD",TIME:"HH:mm",TIME_SECONDS:"HH:mm:ss",TIME_MS:"HH:mm:ss.SSS",WEEK:"YYYY-[W]WW",MONTH:"YYYY-MM"},i}()}).call(this,n(246)(e))},function(e,t,n){"use strict";var r=n(526),i=n.n(r),o=n(417);var a=n(669),s=n(410);function c(e){return function(e){if(i()(e))return Object(o.a)(e)}(e)||Object(a.a)(e)||Object(s.a)(e)||function(){throw new TypeError("Invalid attempt to spread non-iterable instance.\nIn order to be iterable, non-array objects must have a [Symbol.iterator]() method.")}()}n.d(t,"a",function(){return c})},function(e,t,n){"use strict";(function(e){n.d(t,"b",function(){return o}),n.d(t,"a",function(){return a});n(2595);var r=n(2),i=n.n(r);t.c=function(t){var n=t.type,r=t.children;return e.createElement("div",{className:"page","data-type":n,"data-page":!0},r)};var o=function(t){var n=t.type,r=t.children,o="video"===n||"embed"===n||"blocks"===n||"progress-summary"===n,a=i()("page__wrapper",{"page__wrapper--white":o});return e.createElement("div",{className:a},r)},a=function(t){var n=t.type,r=t.children,o=i()("page__content",{"page__content--timeline":"timeline"===n});return e.createElement("div",{className:o},r)}}).call(this,n(0))},function(e,t,n){"use strict";n.d(t,"a",function(){return o}),n.d(t,"f",function(){return a}),n.d(t,"e",function(){return s}),n.d(t,"b",function(){return c}),n.d(t,"c",function(){return u}),n.d(t,"d",function(){return l}),n.d(t,"g",function(){return d});var r=n(238),i=n.n(r),o="#000",a=(i()({ACCENT:null,DARK:null,LIGHT:null}),i()({LARGE:null,MEDIUM:null,SMALL:null}),i()({ACCENT:null,DARK:null,GRAY:null,IMAGE:null,LIGHT:null,TINT:null}),i()({COMPACT:null,OVERLAY:null,SIDEBAR:null})),s=i()({DARK:null,DARK_IMAGE:null,LIGHT:null,LIGHT_IMAGE:null}),c=i()({DARK:null,DARK_ACCENT:null,DARK_IMAGE:null,LIGHT:null,LIGHT_ACCENT:null,LIGHT_IMAGE:null}),u={FREE:"free",RESTRICTED:"restricted"},l=i()({ACCENT:null,DARK:null,IMAGE:null,LIGHT:null,TINT:null}),d=(i()({ACCENT:null,DARK:null,LIGHT:null}),i()({ACCENT:null,DARK:null,LIGHT:null,TINT:null}),{CLOSED:"closed",HIDDEN:"hidden",OPEN:"open"})},function(e,t,n){var r=n(18);e.exports=r(function(e,t){var n={};return n[e]=t,n})},function(e,t,n){"use strict";var r=n(33),i={DRAW_FROM_QUESTION_BANK:"DRAW_FROM_QUESTION_BANK",FILL_IN_THE_BLANK:"FILL_IN_THE_BLANK",MATCHING:"MATCHING",MULTIPLE_CHOICE:"MULTIPLE_CHOICE",MULTIPLE_RESPONSE:"MULTIPLE_RESPONSE"};r.y,r.z,r.t,r.x,r.j;t.a=i},function(e,t,n){var r=n(101);e.exports=function(e){return r[e+"Prototype"]}},function(e,t,n){e.exports=n(1327)},function(e,t,n){e.exports=n(1640)},function(e,t,n){"use strict";var r=n(1024),i=n(1025),o=n(0),a=n.n(o),s=n(310),c=n.n(s),u=n(2),l=n.n(u),d=n(19),f=function(e){var t=e.canProceed,n=e.hasFeedback;return l()("quiz-card__feedback",{"quiz-card__feedback--active":t,"quiz-card__feedback--frame":n})},p=function(e){var t=e.isCorrect;return l()("quiz-card__feedback-icon",{"quiz-card__feedback-icon--correct brand--color":t})},h=function(e){var t=e.allowFocus,n=e.onNext,r=e.quizNext;return a.a.createElement("div",{className:"quiz-card__feedback-button"},a.a.createElement("button",{"aria-hidden":!t,className:"quiz-card__button brand--background brand--ui",onClick:n,tabIndex:Object(d.m)(t),type:"button"},r))},m=function(e){var t=e.allowTabNavigation,n=e.canProceed,r=e.feedbackRef,i=e.hasFeedback,s=e.isCorrect,u=e.labels.feedbackGroup,l=e.onNext,m=e.quizCorrect,v=e.quizIncorrect,g=e.quizNext,y=e.renderText,b=t&&n,_=c()(b),w=Object(o.useRef)();return Object(o.useLayoutEffect)(function(){!_&&b&&w.current&&w.current.focus()},[b,_]),a.a.createElement("div",{"aria-hidden":!b,className:f({canProceed:n,hasFeedback:i}),ref:r},a.a.createElement("div",{className:"quiz-card__main--feedback"},a.a.createElement("div",{"aria-label":u,className:"quiz-card__feedback-wrap",ref:w,role:"group",tabIndex:d.i},a.a.createElement("div",{className:p({isCorrect:s})},a.a.createElement("i",{"aria-hidden":"true",className:s?"icon icon-Master-05":"icon icon-Master-06"})),a.a.createElement("div",{className:"quiz-card__feedback-label brand--head"},s?m:v),y()),l?h({allowFocus:b,onNext:l,quizNext:g}):null))},v=n(1026),g=n(1027),y=n(4),b=n.n(y),_=n(535),w=n.n(_),k=function(e,t){var n=c()(t);Object(o.useEffect)(function(){!n&&t&&e&&w()(e.focus)&&e.focus()},[t,n,e])},x=n(307),E=function(e){var t,n,r=e.isActive,i=e.num,s=e.total,c=e.quizQuestion,u=Object(o.useRef)();return k(u.current,r),a.a.createElement("div",{className:"quiz-card__number"},a.a.createElement("h1",{className:"visually-hidden-always",ref:u,tabIndex:d.i},b()(t="Question ".concat(i," of ")).call(t,s)),a.a.createElement("div",{"aria-hidden":"true",className:"quiz-card__step-label brand--body"},c),a.a.createElement("div",{"aria-hidden":"true",className:"quiz-card__counter brand--color brand--ui"},b()(n="".concat(Object(x.b)(i),"/")).call(n,Object(x.b)(s))))},S=n(1028);n.d(t,"a",function(){return r.a}),n.d(t,"b",function(){return i.a}),n.d(t,"c",function(){return m}),n.d(t,"d",function(){return v.a}),n.d(t,"e",function(){return g.a}),n.d(t,"f",function(){return E}),n.d(t,"g",function(){return S.a})},function(e,t,n){var r=n(116);e.exports=!r(function(){return 7!=Object.defineProperty({},1,{get:function(){return 7}})[1]})},function(e,t){e.exports=function(e){return"object"==typeof e?null!==e:"function"==typeof e}},function(e,t,n){"use strict";var r=!0,i="Invariant failed";t.a=function(e,t){if(!e){if(r)throw new Error(i);throw new Error(i+": "+(t||""))}}},function(e,t,n){"use strict";n.d(t,"e",function(){return he}),n.d(t,"f",function(){return ge}),n.d(t,"g",function(){return ye}),n.d(t,"b",function(){return be}),n.d(t,"a",function(){return _e}),n.d(t,"h",function(){return ke}),n.d(t,"i",function(){return xe}),n.d(t,"j",function(){return Ee}),n.d(t,"k",function(){return Se}),n.d(t,"c",function(){return Me}),n.d(t,"d",function(){return Ne});var r=n(16),i=n.n(r),o=n(7),a=n.n(o),s=n(106),c=n.n(s),u=n(229),l=n.n(u),d=n(124),f=n.n(d),p=n(115),h=n.n(p),m=n(1080),v=n.n(m),g=n(34),y=n.n(g),b=n(53),_=n.n(b),w=n(65),k=n.n(w),x=n(131),E=n.n(x),S=n(46),T=n.n(S),C=n(78),O=n.n(C),j=n(90),A=n.n(j),P=n(118),M=n.n(P),N=n(64),I=n.n(N),L=n(31),D=n.n(L),R=n(137),B=n.n(R),F=n(51),U=n.n(F),q=n(109),z=n.n(q),H=n(20),V=n.n(H),W=n(22),Y=n.n(W),G=n(92),K=n.n(G),$=n(25),X=n.n($),Q=n(14),Z=n.n(Q),J=n(17),ee=n.n(J),te=n(184),ne=n.n(te),re=n(230),ie=n.n(re),oe=n(203),ae=n.n(oe),se=n(1083),ce=n.n(se),ue=n(21),le=n(76),de=n(570),fe=n(448),pe=a()(z.a,I.a),he=function(e){var t=e.type,n=e.settings;return"quiz"!==t||n.asLesson||void 0===n.asLesson},me=a()(_()(he),Z()("lessonsOnly")),ve=function(e){return function(t){return z()(V()(["lessons",t.id,"isComplete"],e))}},ge=function(e){var t=e.course,n=e.lesson;return ee()("id",n.id,O()(Z()("lessonsOnly",t)))},ye=a()(z.a,ee()("type","section")),be=function(e){var t=e.course,n=e.courseProgress,r=e.lesson,i=e.restrictingQuiz,o=Object(de.b)({courseProgress:n,lesson:r,restrictingQuiz:i}),a=Object(fe.a)(t),s=a||pe(o),c=function(e){var t=e.course,n=e.courseProgress;return k()(ve(n))(t.lessonsOnly)}({course:t,courseProgress:n}),u=ue.e&&!t.enrolled&&!t.favoritedAt&&!Object(le.j)(),l=u&&!t.riseComLearningPathId&&"preview"!==window.viewType,d=u&&t.riseComLearningPathId&&"preview"!==window.viewType,f=ye(r)&&z()(function(e){var t=e.lesson,n=e.courseProgress;return Y()(!1,["lessons",t.id,"isComplete"],n)}({lesson:r,courseProgress:n}));return{isRestricted:l&&f||d&&f||s&&f&&z()(function(e){var t=e.lesson,n=e.currentLesson;return t&&ee()("id",t.id,n)}({lesson:r,currentLesson:c})),isRestrictedNotEnrolledCourse:l,isRestrictedNotEnrolledLP:d,restrictingQuiz:o,isRestrictedCourse:a,currentLesson:c}},_e=function(e){var t=e.labels,n=e.restrictions,r=t.lessonRestricted,i=t.quizRequirePassingScore,o=n.isRestrictedCourse,a=n.isRestrictedNotEnrolledCourse,s=n.isRestrictedNotEnrolledLP,c=n.restrictingQuiz,u=n.currentLesson,l=u&&v()("id",c,u);return a?"Please save to My List to take this course":s?null:!o||o&&l?c.title?i.replace("quiz",'"'.concat(c.title,'"')):i:r},we=c()(function(e){return E()(ce()(K()(["id"],e||{})))}),ke=function(e){var t=e.course,n=e.lesson;return a()(M.a,we(n),me)(t)},xe=function(e){var t=e.course,n=e.lesson;return!function(e){var t=e.course,n=e.lesson;return ee()("id",n.id,B()(Z()("lessonsOnly",t)))}({course:t,lesson:n})&&t.lessonsOnly[M()(we(n,t.lessonsOnly))]},Ee=function(e){var t=e.course,n=e.lesson;return!ge({course:t,lesson:n})&&t.lessonsOnly[l()(we(n,t.lessonsOnly))]},Se=a()(U.a,me),Te=h()(D.a,I.a),Ce=h()(D.a,y()(!1)),Oe=ne()(Ce,"isComplete"),je=h()(ne()(y()(!1),"passed"),ne()(Ce,"isComplete")),Ae=ae()(2,function(e){return k()(A()(a()(y()(e),O.a),a()(je,B.a),a()(Oe,B.a)))}),Pe=ae()(2,function(e){return X()(ie.a,Ae(e),f()([]),O.a)}),Me=T()(ae()(2,function(e){return A()(Te,i()(e),Pe(e))})),Ne=function(e,t,n){if(!n)return{outOfAttempts:!1,quizPassed:!0};var r=V()(["lessons",n],e),i=Y()(-1,["settings","retryCount"],t),o=Y()(0,["retryAttempts"],r),a=V()(["passed"],r);return{outOfAttempts:V()(["isComplete"],r)&&i>-1&&y()(Number(o),Number(i)),quizPassed:a}}},function(e,t,n){e.exports=n(1980)()},function(e,t,n){var r;
/*!
 * jQuery JavaScript Library v3.6.0
 * https://jquery.com/
 *
 * Includes Sizzle.js
 * https://sizzlejs.com/
 *
 * Copyright OpenJS Foundation and other contributors
 * Released under the MIT license
 * https://jquery.org/license
 *
 * Date: 2021-03-02T17:08Z
 */
/*!
 * jQuery JavaScript Library v3.6.0
 * https://jquery.com/
 *
 * Includes Sizzle.js
 * https://sizzlejs.com/
 *
 * Copyright OpenJS Foundation and other contributors
 * Released under the MIT license
 * https://jquery.org/license
 *
 * Date: 2021-03-02T17:08Z
 */
!function(t,n){"use strict";"object"==typeof e.exports?e.exports=t.document?n(t,!0):function(e){if(!e.document)throw new Error("jQuery requires a window with a document");return n(e)}:n(t)}("undefined"!=typeof window?window:this,function(n,i){"use strict";var o=[],a=Object.getPrototypeOf,s=o.slice,c=o.flat?function(e){return o.flat.call(e)}:function(e){return o.concat.apply([],e)},u=o.push,l=o.indexOf,d={},f=d.toString,p=d.hasOwnProperty,h=p.toString,m=h.call(Object),v={},g=function(e){return"function"==typeof e&&"number"!=typeof e.nodeType&&"function"!=typeof e.item},y=function(e){return null!=e&&e===e.window},b=n.document,_={type:!0,src:!0,nonce:!0,noModule:!0};function w(e,t,n){var r,i,o=(n=n||b).createElement("script");if(o.text=e,t)for(r in _)(i=t[r]||t.getAttribute&&t.getAttribute(r))&&o.setAttribute(r,i);n.head.appendChild(o).parentNode.removeChild(o)}function k(e){return null==e?e+"":"object"==typeof e||"function"==typeof e?d[f.call(e)]||"object":typeof e}var x=function(e,t){return new x.fn.init(e,t)};function E(e){var t=!!e&&"length"in e&&e.length,n=k(e);return!g(e)&&!y(e)&&("array"===n||0===t||"number"==typeof t&&t>0&&t-1 in e)}x.fn=x.prototype={jquery:"3.6.0",constructor:x,length:0,toArray:function(){return s.call(this)},get:function(e){return null==e?s.call(this):e<0?this[e+this.length]:this[e]},pushStack:function(e){var t=x.merge(this.constructor(),e);return t.prevObject=this,t},each:function(e){return x.each(this,e)},map:function(e){return this.pushStack(x.map(this,function(t,n){return e.call(t,n,t)}))},slice:function(){return this.pushStack(s.apply(this,arguments))},first:function(){return this.eq(0)},last:function(){return this.eq(-1)},even:function(){return this.pushStack(x.grep(this,function(e,t){return(t+1)%2}))},odd:function(){return this.pushStack(x.grep(this,function(e,t){return t%2}))},eq:function(e){var t=this.length,n=+e+(e<0?t:0);return this.pushStack(n>=0&&n<t?[this[n]]:[])},end:function(){return this.prevObject||this.constructor()},push:u,sort:o.sort,splice:o.splice},x.extend=x.fn.extend=function(){var e,t,n,r,i,o,a=arguments[0]||{},s=1,c=arguments.length,u=!1;for("boolean"==typeof a&&(u=a,a=arguments[s]||{},s++),"object"==typeof a||g(a)||(a={}),s===c&&(a=this,s--);s<c;s++)if(null!=(e=arguments[s]))for(t in e)r=e[t],"__proto__"!==t&&a!==r&&(u&&r&&(x.isPlainObject(r)||(i=Array.isArray(r)))?(n=a[t],o=i&&!Array.isArray(n)?[]:i||x.isPlainObject(n)?n:{},i=!1,a[t]=x.extend(u,o,r)):void 0!==r&&(a[t]=r));return a},x.extend({expando:"jQuery"+("3.6.0"+Math.random()).replace(/\D/g,""),isReady:!0,error:function(e){throw new Error(e)},noop:function(){},isPlainObject:function(e){var t,n;return!(!e||"[object Object]"!==f.call(e))&&(!(t=a(e))||"function"==typeof(n=p.call(t,"constructor")&&t.constructor)&&h.call(n)===m)},isEmptyObject:function(e){var t;for(t in e)return!1;return!0},globalEval:function(e,t,n){w(e,{nonce:t&&t.nonce},n)},each:function(e,t){var n,r=0;if(E(e))for(n=e.length;r<n&&!1!==t.call(e[r],r,e[r]);r++);else for(r in e)if(!1===t.call(e[r],r,e[r]))break;return e},makeArray:function(e,t){var n=t||[];return null!=e&&(E(Object(e))?x.merge(n,"string"==typeof e?[e]:e):u.call(n,e)),n},inArray:function(e,t,n){return null==t?-1:l.call(t,e,n)},merge:function(e,t){for(var n=+t.length,r=0,i=e.length;r<n;r++)e[i++]=t[r];return e.length=i,e},grep:function(e,t,n){for(var r=[],i=0,o=e.length,a=!n;i<o;i++)!t(e[i],i)!==a&&r.push(e[i]);return r},map:function(e,t,n){var r,i,o=0,a=[];if(E(e))for(r=e.length;o<r;o++)null!=(i=t(e[o],o,n))&&a.push(i);else for(o in e)null!=(i=t(e[o],o,n))&&a.push(i);return c(a)},guid:1,support:v}),"function"==typeof Symbol&&(x.fn[Symbol.iterator]=o[Symbol.iterator]),x.each("Boolean Number String Function Array Date RegExp Object Error Symbol".split(" "),function(e,t){d["[object "+t+"]"]=t.toLowerCase()});var S=
/*!
 * Sizzle CSS Selector Engine v2.3.6
 * https://sizzlejs.com/
 *
 * Copyright JS Foundation and other contributors
 * Released under the MIT license
 * https://js.foundation/
 *
 * Date: 2021-02-16
 */
function(e){var t,n,r,i,o,a,s,c,u,l,d,f,p,h,m,v,g,y,b,_="sizzle"+1*new Date,w=e.document,k=0,x=0,E=ce(),S=ce(),T=ce(),C=ce(),O=function(e,t){return e===t&&(d=!0),0},j={}.hasOwnProperty,A=[],P=A.pop,M=A.push,N=A.push,I=A.slice,L=function(e,t){for(var n=0,r=e.length;n<r;n++)if(e[n]===t)return n;return-1},D="checked|selected|async|autofocus|autoplay|controls|defer|disabled|hidden|ismap|loop|multiple|open|readonly|required|scoped",R="[\\x20\\t\\r\\n\\f]",B="(?:\\\\[\\da-fA-F]{1,6}"+R+"?|\\\\[^\\r\\n\\f]|[\\w-]|[^\0-\\x7f])+",F="\\["+R+"*("+B+")(?:"+R+"*([*^$|!~]?=)"+R+"*(?:'((?:\\\\.|[^\\\\'])*)'|\"((?:\\\\.|[^\\\\\"])*)\"|("+B+"))|)"+R+"*\\]",U=":("+B+")(?:\\((('((?:\\\\.|[^\\\\'])*)'|\"((?:\\\\.|[^\\\\\"])*)\")|((?:\\\\.|[^\\\\()[\\]]|"+F+")*)|.*)\\)|)",q=new RegExp(R+"+","g"),z=new RegExp("^"+R+"+|((?:^|[^\\\\])(?:\\\\.)*)"+R+"+$","g"),H=new RegExp("^"+R+"*,"+R+"*"),V=new RegExp("^"+R+"*([>+~]|"+R+")"+R+"*"),W=new RegExp(R+"|>"),Y=new RegExp(U),G=new RegExp("^"+B+"$"),K={ID:new RegExp("^#("+B+")"),CLASS:new RegExp("^\\.("+B+")"),TAG:new RegExp("^("+B+"|[*])"),ATTR:new RegExp("^"+F),PSEUDO:new RegExp("^"+U),CHILD:new RegExp("^:(only|first|last|nth|nth-last)-(child|of-type)(?:\\("+R+"*(even|odd|(([+-]|)(\\d*)n|)"+R+"*(?:([+-]|)"+R+"*(\\d+)|))"+R+"*\\)|)","i"),bool:new RegExp("^(?:"+D+")$","i"),needsContext:new RegExp("^"+R+"*[>+~]|:(even|odd|eq|gt|lt|nth|first|last)(?:\\("+R+"*((?:-\\d)?\\d*)"+R+"*\\)|)(?=[^-]|$)","i")},$=/HTML$/i,X=/^(?:input|select|textarea|button)$/i,Q=/^h\d$/i,Z=/^[^{]+\{\s*\[native \w/,J=/^(?:#([\w-]+)|(\w+)|\.([\w-]+))$/,ee=/[+~]/,te=new RegExp("\\\\[\\da-fA-F]{1,6}"+R+"?|\\\\([^\\r\\n\\f])","g"),ne=function(e,t){var n="0x"+e.slice(1)-65536;return t||(n<0?String.fromCharCode(n+65536):String.fromCharCode(n>>10|55296,1023&n|56320))},re=/([\0-\x1f\x7f]|^-?\d)|^-$|[^\0-\x1f\x7f-\uFFFF\w-]/g,ie=function(e,t){return t?"\0"===e?"�":e.slice(0,-1)+"\\"+e.charCodeAt(e.length-1).toString(16)+" ":"\\"+e},oe=function(){f()},ae=_e(function(e){return!0===e.disabled&&"fieldset"===e.nodeName.toLowerCase()},{dir:"parentNode",next:"legend"});try{N.apply(A=I.call(w.childNodes),w.childNodes),A[w.childNodes.length].nodeType}catch(e){N={apply:A.length?function(e,t){M.apply(e,I.call(t))}:function(e,t){for(var n=e.length,r=0;e[n++]=t[r++];);e.length=n-1}}}function se(e,t,r,i){var o,s,u,l,d,h,g,y=t&&t.ownerDocument,w=t?t.nodeType:9;if(r=r||[],"string"!=typeof e||!e||1!==w&&9!==w&&11!==w)return r;if(!i&&(f(t),t=t||p,m)){if(11!==w&&(d=J.exec(e)))if(o=d[1]){if(9===w){if(!(u=t.getElementById(o)))return r;if(u.id===o)return r.push(u),r}else if(y&&(u=y.getElementById(o))&&b(t,u)&&u.id===o)return r.push(u),r}else{if(d[2])return N.apply(r,t.getElementsByTagName(e)),r;if((o=d[3])&&n.getElementsByClassName&&t.getElementsByClassName)return N.apply(r,t.getElementsByClassName(o)),r}if(n.qsa&&!C[e+" "]&&(!v||!v.test(e))&&(1!==w||"object"!==t.nodeName.toLowerCase())){if(g=e,y=t,1===w&&(W.test(e)||V.test(e))){for((y=ee.test(e)&&ge(t.parentNode)||t)===t&&n.scope||((l=t.getAttribute("id"))?l=l.replace(re,ie):t.setAttribute("id",l=_)),s=(h=a(e)).length;s--;)h[s]=(l?"#"+l:":scope")+" "+be(h[s]);g=h.join(",")}try{return N.apply(r,y.querySelectorAll(g)),r}catch(t){C(e,!0)}finally{l===_&&t.removeAttribute("id")}}}return c(e.replace(z,"$1"),t,r,i)}function ce(){var e=[];return function t(n,i){return e.push(n+" ")>r.cacheLength&&delete t[e.shift()],t[n+" "]=i}}function ue(e){return e[_]=!0,e}function le(e){var t=p.createElement("fieldset");try{return!!e(t)}catch(e){return!1}finally{t.parentNode&&t.parentNode.removeChild(t),t=null}}function de(e,t){for(var n=e.split("|"),i=n.length;i--;)r.attrHandle[n[i]]=t}function fe(e,t){var n=t&&e,r=n&&1===e.nodeType&&1===t.nodeType&&e.sourceIndex-t.sourceIndex;if(r)return r;if(n)for(;n=n.nextSibling;)if(n===t)return-1;return e?1:-1}function pe(e){return function(t){return"input"===t.nodeName.toLowerCase()&&t.type===e}}function he(e){return function(t){var n=t.nodeName.toLowerCase();return("input"===n||"button"===n)&&t.type===e}}function me(e){return function(t){return"form"in t?t.parentNode&&!1===t.disabled?"label"in t?"label"in t.parentNode?t.parentNode.disabled===e:t.disabled===e:t.isDisabled===e||t.isDisabled!==!e&&ae(t)===e:t.disabled===e:"label"in t&&t.disabled===e}}function ve(e){return ue(function(t){return t=+t,ue(function(n,r){for(var i,o=e([],n.length,t),a=o.length;a--;)n[i=o[a]]&&(n[i]=!(r[i]=n[i]))})})}function ge(e){return e&&void 0!==e.getElementsByTagName&&e}for(t in n=se.support={},o=se.isXML=function(e){var t=e&&e.namespaceURI,n=e&&(e.ownerDocument||e).documentElement;return!$.test(t||n&&n.nodeName||"HTML")},f=se.setDocument=function(e){var t,i,a=e?e.ownerDocument||e:w;return a!=p&&9===a.nodeType&&a.documentElement?(h=(p=a).documentElement,m=!o(p),w!=p&&(i=p.defaultView)&&i.top!==i&&(i.addEventListener?i.addEventListener("unload",oe,!1):i.attachEvent&&i.attachEvent("onunload",oe)),n.scope=le(function(e){return h.appendChild(e).appendChild(p.createElement("div")),void 0!==e.querySelectorAll&&!e.querySelectorAll(":scope fieldset div").length}),n.attributes=le(function(e){return e.className="i",!e.getAttribute("className")}),n.getElementsByTagName=le(function(e){return e.appendChild(p.createComment("")),!e.getElementsByTagName("*").length}),n.getElementsByClassName=Z.test(p.getElementsByClassName),n.getById=le(function(e){return h.appendChild(e).id=_,!p.getElementsByName||!p.getElementsByName(_).length}),n.getById?(r.filter.ID=function(e){var t=e.replace(te,ne);return function(e){return e.getAttribute("id")===t}},r.find.ID=function(e,t){if(void 0!==t.getElementById&&m){var n=t.getElementById(e);return n?[n]:[]}}):(r.filter.ID=function(e){var t=e.replace(te,ne);return function(e){var n=void 0!==e.getAttributeNode&&e.getAttributeNode("id");return n&&n.value===t}},r.find.ID=function(e,t){if(void 0!==t.getElementById&&m){var n,r,i,o=t.getElementById(e);if(o){if((n=o.getAttributeNode("id"))&&n.value===e)return[o];for(i=t.getElementsByName(e),r=0;o=i[r++];)if((n=o.getAttributeNode("id"))&&n.value===e)return[o]}return[]}}),r.find.TAG=n.getElementsByTagName?function(e,t){return void 0!==t.getElementsByTagName?t.getElementsByTagName(e):n.qsa?t.querySelectorAll(e):void 0}:function(e,t){var n,r=[],i=0,o=t.getElementsByTagName(e);if("*"===e){for(;n=o[i++];)1===n.nodeType&&r.push(n);return r}return o},r.find.CLASS=n.getElementsByClassName&&function(e,t){if(void 0!==t.getElementsByClassName&&m)return t.getElementsByClassName(e)},g=[],v=[],(n.qsa=Z.test(p.querySelectorAll))&&(le(function(e){var t;h.appendChild(e).innerHTML="<a id='"+_+"'></a><select id='"+_+"-\r\\' msallowcapture=''><option selected=''></option></select>",e.querySelectorAll("[msallowcapture^='']").length&&v.push("[*^$]="+R+"*(?:''|\"\")"),e.querySelectorAll("[selected]").length||v.push("\\["+R+"*(?:value|"+D+")"),e.querySelectorAll("[id~="+_+"-]").length||v.push("~="),(t=p.createElement("input")).setAttribute("name",""),e.appendChild(t),e.querySelectorAll("[name='']").length||v.push("\\["+R+"*name"+R+"*="+R+"*(?:''|\"\")"),e.querySelectorAll(":checked").length||v.push(":checked"),e.querySelectorAll("a#"+_+"+*").length||v.push(".#.+[+~]"),e.querySelectorAll("\\\f"),v.push("[\\r\\n\\f]")}),le(function(e){e.innerHTML="<a href='' disabled='disabled'></a><select disabled='disabled'><option/></select>";var t=p.createElement("input");t.setAttribute("type","hidden"),e.appendChild(t).setAttribute("name","D"),e.querySelectorAll("[name=d]").length&&v.push("name"+R+"*[*^$|!~]?="),2!==e.querySelectorAll(":enabled").length&&v.push(":enabled",":disabled"),h.appendChild(e).disabled=!0,2!==e.querySelectorAll(":disabled").length&&v.push(":enabled",":disabled"),e.querySelectorAll("*,:x"),v.push(",.*:")})),(n.matchesSelector=Z.test(y=h.matches||h.webkitMatchesSelector||h.mozMatchesSelector||h.oMatchesSelector||h.msMatchesSelector))&&le(function(e){n.disconnectedMatch=y.call(e,"*"),y.call(e,"[s!='']:x"),g.push("!=",U)}),v=v.length&&new RegExp(v.join("|")),g=g.length&&new RegExp(g.join("|")),t=Z.test(h.compareDocumentPosition),b=t||Z.test(h.contains)?function(e,t){var n=9===e.nodeType?e.documentElement:e,r=t&&t.parentNode;return e===r||!(!r||1!==r.nodeType||!(n.contains?n.contains(r):e.compareDocumentPosition&&16&e.compareDocumentPosition(r)))}:function(e,t){if(t)for(;t=t.parentNode;)if(t===e)return!0;return!1},O=t?function(e,t){if(e===t)return d=!0,0;var r=!e.compareDocumentPosition-!t.compareDocumentPosition;return r||(1&(r=(e.ownerDocument||e)==(t.ownerDocument||t)?e.compareDocumentPosition(t):1)||!n.sortDetached&&t.compareDocumentPosition(e)===r?e==p||e.ownerDocument==w&&b(w,e)?-1:t==p||t.ownerDocument==w&&b(w,t)?1:l?L(l,e)-L(l,t):0:4&r?-1:1)}:function(e,t){if(e===t)return d=!0,0;var n,r=0,i=e.parentNode,o=t.parentNode,a=[e],s=[t];if(!i||!o)return e==p?-1:t==p?1:i?-1:o?1:l?L(l,e)-L(l,t):0;if(i===o)return fe(e,t);for(n=e;n=n.parentNode;)a.unshift(n);for(n=t;n=n.parentNode;)s.unshift(n);for(;a[r]===s[r];)r++;return r?fe(a[r],s[r]):a[r]==w?-1:s[r]==w?1:0},p):p},se.matches=function(e,t){return se(e,null,null,t)},se.matchesSelector=function(e,t){if(f(e),n.matchesSelector&&m&&!C[t+" "]&&(!g||!g.test(t))&&(!v||!v.test(t)))try{var r=y.call(e,t);if(r||n.disconnectedMatch||e.document&&11!==e.document.nodeType)return r}catch(e){C(t,!0)}return se(t,p,null,[e]).length>0},se.contains=function(e,t){return(e.ownerDocument||e)!=p&&f(e),b(e,t)},se.attr=function(e,t){(e.ownerDocument||e)!=p&&f(e);var i=r.attrHandle[t.toLowerCase()],o=i&&j.call(r.attrHandle,t.toLowerCase())?i(e,t,!m):void 0;return void 0!==o?o:n.attributes||!m?e.getAttribute(t):(o=e.getAttributeNode(t))&&o.specified?o.value:null},se.escape=function(e){return(e+"").replace(re,ie)},se.error=function(e){throw new Error("Syntax error, unrecognized expression: "+e)},se.uniqueSort=function(e){var t,r=[],i=0,o=0;if(d=!n.detectDuplicates,l=!n.sortStable&&e.slice(0),e.sort(O),d){for(;t=e[o++];)t===e[o]&&(i=r.push(o));for(;i--;)e.splice(r[i],1)}return l=null,e},i=se.getText=function(e){var t,n="",r=0,o=e.nodeType;if(o){if(1===o||9===o||11===o){if("string"==typeof e.textContent)return e.textContent;for(e=e.firstChild;e;e=e.nextSibling)n+=i(e)}else if(3===o||4===o)return e.nodeValue}else for(;t=e[r++];)n+=i(t);return n},(r=se.selectors={cacheLength:50,createPseudo:ue,match:K,attrHandle:{},find:{},relative:{">":{dir:"parentNode",first:!0}," ":{dir:"parentNode"},"+":{dir:"previousSibling",first:!0},"~":{dir:"previousSibling"}},preFilter:{ATTR:function(e){return e[1]=e[1].replace(te,ne),e[3]=(e[3]||e[4]||e[5]||"").replace(te,ne),"~="===e[2]&&(e[3]=" "+e[3]+" "),e.slice(0,4)},CHILD:function(e){return e[1]=e[1].toLowerCase(),"nth"===e[1].slice(0,3)?(e[3]||se.error(e[0]),e[4]=+(e[4]?e[5]+(e[6]||1):2*("even"===e[3]||"odd"===e[3])),e[5]=+(e[7]+e[8]||"odd"===e[3])):e[3]&&se.error(e[0]),e},PSEUDO:function(e){var t,n=!e[6]&&e[2];return K.CHILD.test(e[0])?null:(e[3]?e[2]=e[4]||e[5]||"":n&&Y.test(n)&&(t=a(n,!0))&&(t=n.indexOf(")",n.length-t)-n.length)&&(e[0]=e[0].slice(0,t),e[2]=n.slice(0,t)),e.slice(0,3))}},filter:{TAG:function(e){var t=e.replace(te,ne).toLowerCase();return"*"===e?function(){return!0}:function(e){return e.nodeName&&e.nodeName.toLowerCase()===t}},CLASS:function(e){var t=E[e+" "];return t||(t=new RegExp("(^|"+R+")"+e+"("+R+"|$)"))&&E(e,function(e){return t.test("string"==typeof e.className&&e.className||void 0!==e.getAttribute&&e.getAttribute("class")||"")})},ATTR:function(e,t,n){return function(r){var i=se.attr(r,e);return null==i?"!="===t:!t||(i+="","="===t?i===n:"!="===t?i!==n:"^="===t?n&&0===i.indexOf(n):"*="===t?n&&i.indexOf(n)>-1:"$="===t?n&&i.slice(-n.length)===n:"~="===t?(" "+i.replace(q," ")+" ").indexOf(n)>-1:"|="===t&&(i===n||i.slice(0,n.length+1)===n+"-"))}},CHILD:function(e,t,n,r,i){var o="nth"!==e.slice(0,3),a="last"!==e.slice(-4),s="of-type"===t;return 1===r&&0===i?function(e){return!!e.parentNode}:function(t,n,c){var u,l,d,f,p,h,m=o!==a?"nextSibling":"previousSibling",v=t.parentNode,g=s&&t.nodeName.toLowerCase(),y=!c&&!s,b=!1;if(v){if(o){for(;m;){for(f=t;f=f[m];)if(s?f.nodeName.toLowerCase()===g:1===f.nodeType)return!1;h=m="only"===e&&!h&&"nextSibling"}return!0}if(h=[a?v.firstChild:v.lastChild],a&&y){for(b=(p=(u=(l=(d=(f=v)[_]||(f[_]={}))[f.uniqueID]||(d[f.uniqueID]={}))[e]||[])[0]===k&&u[1])&&u[2],f=p&&v.childNodes[p];f=++p&&f&&f[m]||(b=p=0)||h.pop();)if(1===f.nodeType&&++b&&f===t){l[e]=[k,p,b];break}}else if(y&&(b=p=(u=(l=(d=(f=t)[_]||(f[_]={}))[f.uniqueID]||(d[f.uniqueID]={}))[e]||[])[0]===k&&u[1]),!1===b)for(;(f=++p&&f&&f[m]||(b=p=0)||h.pop())&&((s?f.nodeName.toLowerCase()!==g:1!==f.nodeType)||!++b||(y&&((l=(d=f[_]||(f[_]={}))[f.uniqueID]||(d[f.uniqueID]={}))[e]=[k,b]),f!==t)););return(b-=i)===r||b%r==0&&b/r>=0}}},PSEUDO:function(e,t){var n,i=r.pseudos[e]||r.setFilters[e.toLowerCase()]||se.error("unsupported pseudo: "+e);return i[_]?i(t):i.length>1?(n=[e,e,"",t],r.setFilters.hasOwnProperty(e.toLowerCase())?ue(function(e,n){for(var r,o=i(e,t),a=o.length;a--;)e[r=L(e,o[a])]=!(n[r]=o[a])}):function(e){return i(e,0,n)}):i}},pseudos:{not:ue(function(e){var t=[],n=[],r=s(e.replace(z,"$1"));return r[_]?ue(function(e,t,n,i){for(var o,a=r(e,null,i,[]),s=e.length;s--;)(o=a[s])&&(e[s]=!(t[s]=o))}):function(e,i,o){return t[0]=e,r(t,null,o,n),t[0]=null,!n.pop()}}),has:ue(function(e){return function(t){return se(e,t).length>0}}),contains:ue(function(e){return e=e.replace(te,ne),function(t){return(t.textContent||i(t)).indexOf(e)>-1}}),lang:ue(function(e){return G.test(e||"")||se.error("unsupported lang: "+e),e=e.replace(te,ne).toLowerCase(),function(t){var n;do{if(n=m?t.lang:t.getAttribute("xml:lang")||t.getAttribute("lang"))return(n=n.toLowerCase())===e||0===n.indexOf(e+"-")}while((t=t.parentNode)&&1===t.nodeType);return!1}}),target:function(t){var n=e.location&&e.location.hash;return n&&n.slice(1)===t.id},root:function(e){return e===h},focus:function(e){return e===p.activeElement&&(!p.hasFocus||p.hasFocus())&&!!(e.type||e.href||~e.tabIndex)},enabled:me(!1),disabled:me(!0),checked:function(e){var t=e.nodeName.toLowerCase();return"input"===t&&!!e.checked||"option"===t&&!!e.selected},selected:function(e){return e.parentNode&&e.parentNode.selectedIndex,!0===e.selected},empty:function(e){for(e=e.firstChild;e;e=e.nextSibling)if(e.nodeType<6)return!1;return!0},parent:function(e){return!r.pseudos.empty(e)},header:function(e){return Q.test(e.nodeName)},input:function(e){return X.test(e.nodeName)},button:function(e){var t=e.nodeName.toLowerCase();return"input"===t&&"button"===e.type||"button"===t},text:function(e){var t;return"input"===e.nodeName.toLowerCase()&&"text"===e.type&&(null==(t=e.getAttribute("type"))||"text"===t.toLowerCase())},first:ve(function(){return[0]}),last:ve(function(e,t){return[t-1]}),eq:ve(function(e,t,n){return[n<0?n+t:n]}),even:ve(function(e,t){for(var n=0;n<t;n+=2)e.push(n);return e}),odd:ve(function(e,t){for(var n=1;n<t;n+=2)e.push(n);return e}),lt:ve(function(e,t,n){for(var r=n<0?n+t:n>t?t:n;--r>=0;)e.push(r);return e}),gt:ve(function(e,t,n){for(var r=n<0?n+t:n;++r<t;)e.push(r);return e})}}).pseudos.nth=r.pseudos.eq,{radio:!0,checkbox:!0,file:!0,password:!0,image:!0})r.pseudos[t]=pe(t);for(t in{submit:!0,reset:!0})r.pseudos[t]=he(t);function ye(){}function be(e){for(var t=0,n=e.length,r="";t<n;t++)r+=e[t].value;return r}function _e(e,t,n){var r=t.dir,i=t.next,o=i||r,a=n&&"parentNode"===o,s=x++;return t.first?function(t,n,i){for(;t=t[r];)if(1===t.nodeType||a)return e(t,n,i);return!1}:function(t,n,c){var u,l,d,f=[k,s];if(c){for(;t=t[r];)if((1===t.nodeType||a)&&e(t,n,c))return!0}else for(;t=t[r];)if(1===t.nodeType||a)if(l=(d=t[_]||(t[_]={}))[t.uniqueID]||(d[t.uniqueID]={}),i&&i===t.nodeName.toLowerCase())t=t[r]||t;else{if((u=l[o])&&u[0]===k&&u[1]===s)return f[2]=u[2];if(l[o]=f,f[2]=e(t,n,c))return!0}return!1}}function we(e){return e.length>1?function(t,n,r){for(var i=e.length;i--;)if(!e[i](t,n,r))return!1;return!0}:e[0]}function ke(e,t,n,r,i){for(var o,a=[],s=0,c=e.length,u=null!=t;s<c;s++)(o=e[s])&&(n&&!n(o,r,i)||(a.push(o),u&&t.push(s)));return a}function xe(e,t,n,r,i,o){return r&&!r[_]&&(r=xe(r)),i&&!i[_]&&(i=xe(i,o)),ue(function(o,a,s,c){var u,l,d,f=[],p=[],h=a.length,m=o||function(e,t,n){for(var r=0,i=t.length;r<i;r++)se(e,t[r],n);return n}(t||"*",s.nodeType?[s]:s,[]),v=!e||!o&&t?m:ke(m,f,e,s,c),g=n?i||(o?e:h||r)?[]:a:v;if(n&&n(v,g,s,c),r)for(u=ke(g,p),r(u,[],s,c),l=u.length;l--;)(d=u[l])&&(g[p[l]]=!(v[p[l]]=d));if(o){if(i||e){if(i){for(u=[],l=g.length;l--;)(d=g[l])&&u.push(v[l]=d);i(null,g=[],u,c)}for(l=g.length;l--;)(d=g[l])&&(u=i?L(o,d):f[l])>-1&&(o[u]=!(a[u]=d))}}else g=ke(g===a?g.splice(h,g.length):g),i?i(null,a,g,c):N.apply(a,g)})}function Ee(e){for(var t,n,i,o=e.length,a=r.relative[e[0].type],s=a||r.relative[" "],c=a?1:0,l=_e(function(e){return e===t},s,!0),d=_e(function(e){return L(t,e)>-1},s,!0),f=[function(e,n,r){var i=!a&&(r||n!==u)||((t=n).nodeType?l(e,n,r):d(e,n,r));return t=null,i}];c<o;c++)if(n=r.relative[e[c].type])f=[_e(we(f),n)];else{if((n=r.filter[e[c].type].apply(null,e[c].matches))[_]){for(i=++c;i<o&&!r.relative[e[i].type];i++);return xe(c>1&&we(f),c>1&&be(e.slice(0,c-1).concat({value:" "===e[c-2].type?"*":""})).replace(z,"$1"),n,c<i&&Ee(e.slice(c,i)),i<o&&Ee(e=e.slice(i)),i<o&&be(e))}f.push(n)}return we(f)}return ye.prototype=r.filters=r.pseudos,r.setFilters=new ye,a=se.tokenize=function(e,t){var n,i,o,a,s,c,u,l=S[e+" "];if(l)return t?0:l.slice(0);for(s=e,c=[],u=r.preFilter;s;){for(a in n&&!(i=H.exec(s))||(i&&(s=s.slice(i[0].length)||s),c.push(o=[])),n=!1,(i=V.exec(s))&&(n=i.shift(),o.push({value:n,type:i[0].replace(z," ")}),s=s.slice(n.length)),r.filter)!(i=K[a].exec(s))||u[a]&&!(i=u[a](i))||(n=i.shift(),o.push({value:n,type:a,matches:i}),s=s.slice(n.length));if(!n)break}return t?s.length:s?se.error(e):S(e,c).slice(0)},s=se.compile=function(e,t){var n,i=[],o=[],s=T[e+" "];if(!s){for(t||(t=a(e)),n=t.length;n--;)(s=Ee(t[n]))[_]?i.push(s):o.push(s);(s=T(e,function(e,t){var n=t.length>0,i=e.length>0,o=function(o,a,s,c,l){var d,h,v,g=0,y="0",b=o&&[],_=[],w=u,x=o||i&&r.find.TAG("*",l),E=k+=null==w?1:Math.random()||.1,S=x.length;for(l&&(u=a==p||a||l);y!==S&&null!=(d=x[y]);y++){if(i&&d){for(h=0,a||d.ownerDocument==p||(f(d),s=!m);v=e[h++];)if(v(d,a||p,s)){c.push(d);break}l&&(k=E)}n&&((d=!v&&d)&&g--,o&&b.push(d))}if(g+=y,n&&y!==g){for(h=0;v=t[h++];)v(b,_,a,s);if(o){if(g>0)for(;y--;)b[y]||_[y]||(_[y]=P.call(c));_=ke(_)}N.apply(c,_),l&&!o&&_.length>0&&g+t.length>1&&se.uniqueSort(c)}return l&&(k=E,u=w),b};return n?ue(o):o}(o,i))).selector=e}return s},c=se.select=function(e,t,n,i){var o,c,u,l,d,f="function"==typeof e&&e,p=!i&&a(e=f.selector||e);if(n=n||[],1===p.length){if((c=p[0]=p[0].slice(0)).length>2&&"ID"===(u=c[0]).type&&9===t.nodeType&&m&&r.relative[c[1].type]){if(!(t=(r.find.ID(u.matches[0].replace(te,ne),t)||[])[0]))return n;f&&(t=t.parentNode),e=e.slice(c.shift().value.length)}for(o=K.needsContext.test(e)?0:c.length;o--&&(u=c[o],!r.relative[l=u.type]);)if((d=r.find[l])&&(i=d(u.matches[0].replace(te,ne),ee.test(c[0].type)&&ge(t.parentNode)||t))){if(c.splice(o,1),!(e=i.length&&be(c)))return N.apply(n,i),n;break}}return(f||s(e,p))(i,t,!m,n,!t||ee.test(e)&&ge(t.parentNode)||t),n},n.sortStable=_.split("").sort(O).join("")===_,n.detectDuplicates=!!d,f(),n.sortDetached=le(function(e){return 1&e.compareDocumentPosition(p.createElement("fieldset"))}),le(function(e){return e.innerHTML="<a href='#'></a>","#"===e.firstChild.getAttribute("href")})||de("type|href|height|width",function(e,t,n){if(!n)return e.getAttribute(t,"type"===t.toLowerCase()?1:2)}),n.attributes&&le(function(e){return e.innerHTML="<input/>",e.firstChild.setAttribute("value",""),""===e.firstChild.getAttribute("value")})||de("value",function(e,t,n){if(!n&&"input"===e.nodeName.toLowerCase())return e.defaultValue}),le(function(e){return null==e.getAttribute("disabled")})||de(D,function(e,t,n){var r;if(!n)return!0===e[t]?t.toLowerCase():(r=e.getAttributeNode(t))&&r.specified?r.value:null}),se}(n);x.find=S,x.expr=S.selectors,x.expr[":"]=x.expr.pseudos,x.uniqueSort=x.unique=S.uniqueSort,x.text=S.getText,x.isXMLDoc=S.isXML,x.contains=S.contains,x.escapeSelector=S.escape;var T=function(e,t,n){for(var r=[],i=void 0!==n;(e=e[t])&&9!==e.nodeType;)if(1===e.nodeType){if(i&&x(e).is(n))break;r.push(e)}return r},C=function(e,t){for(var n=[];e;e=e.nextSibling)1===e.nodeType&&e!==t&&n.push(e);return n},O=x.expr.match.needsContext;function j(e,t){return e.nodeName&&e.nodeName.toLowerCase()===t.toLowerCase()}var A=/^<([a-z][^\/\0>:\x20\t\r\n\f]*)[\x20\t\r\n\f]*\/?>(?:<\/\1>|)$/i;function P(e,t,n){return g(t)?x.grep(e,function(e,r){return!!t.call(e,r,e)!==n}):t.nodeType?x.grep(e,function(e){return e===t!==n}):"string"!=typeof t?x.grep(e,function(e){return l.call(t,e)>-1!==n}):x.filter(t,e,n)}x.filter=function(e,t,n){var r=t[0];return n&&(e=":not("+e+")"),1===t.length&&1===r.nodeType?x.find.matchesSelector(r,e)?[r]:[]:x.find.matches(e,x.grep(t,function(e){return 1===e.nodeType}))},x.fn.extend({find:function(e){var t,n,r=this.length,i=this;if("string"!=typeof e)return this.pushStack(x(e).filter(function(){for(t=0;t<r;t++)if(x.contains(i[t],this))return!0}));for(n=this.pushStack([]),t=0;t<r;t++)x.find(e,i[t],n);return r>1?x.uniqueSort(n):n},filter:function(e){return this.pushStack(P(this,e||[],!1))},not:function(e){return this.pushStack(P(this,e||[],!0))},is:function(e){return!!P(this,"string"==typeof e&&O.test(e)?x(e):e||[],!1).length}});var M,N=/^(?:\s*(<[\w\W]+>)[^>]*|#([\w-]+))$/;(x.fn.init=function(e,t,n){var r,i;if(!e)return this;if(n=n||M,"string"==typeof e){if(!(r="<"===e[0]&&">"===e[e.length-1]&&e.length>=3?[null,e,null]:N.exec(e))||!r[1]&&t)return!t||t.jquery?(t||n).find(e):this.constructor(t).find(e);if(r[1]){if(t=t instanceof x?t[0]:t,x.merge(this,x.parseHTML(r[1],t&&t.nodeType?t.ownerDocument||t:b,!0)),A.test(r[1])&&x.isPlainObject(t))for(r in t)g(this[r])?this[r](t[r]):this.attr(r,t[r]);return this}return(i=b.getElementById(r[2]))&&(this[0]=i,this.length=1),this}return e.nodeType?(this[0]=e,this.length=1,this):g(e)?void 0!==n.ready?n.ready(e):e(x):x.makeArray(e,this)}).prototype=x.fn,M=x(b);var I=/^(?:parents|prev(?:Until|All))/,L={children:!0,contents:!0,next:!0,prev:!0};function D(e,t){for(;(e=e[t])&&1!==e.nodeType;);return e}x.fn.extend({has:function(e){var t=x(e,this),n=t.length;return this.filter(function(){for(var e=0;e<n;e++)if(x.contains(this,t[e]))return!0})},closest:function(e,t){var n,r=0,i=this.length,o=[],a="string"!=typeof e&&x(e);if(!O.test(e))for(;r<i;r++)for(n=this[r];n&&n!==t;n=n.parentNode)if(n.nodeType<11&&(a?a.index(n)>-1:1===n.nodeType&&x.find.matchesSelector(n,e))){o.push(n);break}return this.pushStack(o.length>1?x.uniqueSort(o):o)},index:function(e){return e?"string"==typeof e?l.call(x(e),this[0]):l.call(this,e.jquery?e[0]:e):this[0]&&this[0].parentNode?this.first().prevAll().length:-1},add:function(e,t){return this.pushStack(x.uniqueSort(x.merge(this.get(),x(e,t))))},addBack:function(e){return this.add(null==e?this.prevObject:this.prevObject.filter(e))}}),x.each({parent:function(e){var t=e.parentNode;return t&&11!==t.nodeType?t:null},parents:function(e){return T(e,"parentNode")},parentsUntil:function(e,t,n){return T(e,"parentNode",n)},next:function(e){return D(e,"nextSibling")},prev:function(e){return D(e,"previousSibling")},nextAll:function(e){return T(e,"nextSibling")},prevAll:function(e){return T(e,"previousSibling")},nextUntil:function(e,t,n){return T(e,"nextSibling",n)},prevUntil:function(e,t,n){return T(e,"previousSibling",n)},siblings:function(e){return C((e.parentNode||{}).firstChild,e)},children:function(e){return C(e.firstChild)},contents:function(e){return null!=e.contentDocument&&a(e.contentDocument)?e.contentDocument:(j(e,"template")&&(e=e.content||e),x.merge([],e.childNodes))}},function(e,t){x.fn[e]=function(n,r){var i=x.map(this,t,n);return"Until"!==e.slice(-5)&&(r=n),r&&"string"==typeof r&&(i=x.filter(r,i)),this.length>1&&(L[e]||x.uniqueSort(i),I.test(e)&&i.reverse()),this.pushStack(i)}});var R=/[^\x20\t\r\n\f]+/g;function B(e){return e}function F(e){throw e}function U(e,t,n,r){var i;try{e&&g(i=e.promise)?i.call(e).done(t).fail(n):e&&g(i=e.then)?i.call(e,t,n):t.apply(void 0,[e].slice(r))}catch(e){n.apply(void 0,[e])}}x.Callbacks=function(e){e="string"==typeof e?function(e){var t={};return x.each(e.match(R)||[],function(e,n){t[n]=!0}),t}(e):x.extend({},e);var t,n,r,i,o=[],a=[],s=-1,c=function(){for(i=i||e.once,r=t=!0;a.length;s=-1)for(n=a.shift();++s<o.length;)!1===o[s].apply(n[0],n[1])&&e.stopOnFalse&&(s=o.length,n=!1);e.memory||(n=!1),t=!1,i&&(o=n?[]:"")},u={add:function(){return o&&(n&&!t&&(s=o.length-1,a.push(n)),function t(n){x.each(n,function(n,r){g(r)?e.unique&&u.has(r)||o.push(r):r&&r.length&&"string"!==k(r)&&t(r)})}(arguments),n&&!t&&c()),this},remove:function(){return x.each(arguments,function(e,t){for(var n;(n=x.inArray(t,o,n))>-1;)o.splice(n,1),n<=s&&s--}),this},has:function(e){return e?x.inArray(e,o)>-1:o.length>0},empty:function(){return o&&(o=[]),this},disable:function(){return i=a=[],o=n="",this},disabled:function(){return!o},lock:function(){return i=a=[],n||t||(o=n=""),this},locked:function(){return!!i},fireWith:function(e,n){return i||(n=[e,(n=n||[]).slice?n.slice():n],a.push(n),t||c()),this},fire:function(){return u.fireWith(this,arguments),this},fired:function(){return!!r}};return u},x.extend({Deferred:function(e){var t=[["notify","progress",x.Callbacks("memory"),x.Callbacks("memory"),2],["resolve","done",x.Callbacks("once memory"),x.Callbacks("once memory"),0,"resolved"],["reject","fail",x.Callbacks("once memory"),x.Callbacks("once memory"),1,"rejected"]],r="pending",i={state:function(){return r},always:function(){return o.done(arguments).fail(arguments),this},catch:function(e){return i.then(null,e)},pipe:function(){var e=arguments;return x.Deferred(function(n){x.each(t,function(t,r){var i=g(e[r[4]])&&e[r[4]];o[r[1]](function(){var e=i&&i.apply(this,arguments);e&&g(e.promise)?e.promise().progress(n.notify).done(n.resolve).fail(n.reject):n[r[0]+"With"](this,i?[e]:arguments)})}),e=null}).promise()},then:function(e,r,i){var o=0;function a(e,t,r,i){return function(){var s=this,c=arguments,u=function(){var n,u;if(!(e<o)){if((n=r.apply(s,c))===t.promise())throw new TypeError("Thenable self-resolution");u=n&&("object"==typeof n||"function"==typeof n)&&n.then,g(u)?i?u.call(n,a(o,t,B,i),a(o,t,F,i)):(o++,u.call(n,a(o,t,B,i),a(o,t,F,i),a(o,t,B,t.notifyWith))):(r!==B&&(s=void 0,c=[n]),(i||t.resolveWith)(s,c))}},l=i?u:function(){try{u()}catch(n){x.Deferred.exceptionHook&&x.Deferred.exceptionHook(n,l.stackTrace),e+1>=o&&(r!==F&&(s=void 0,c=[n]),t.rejectWith(s,c))}};e?l():(x.Deferred.getStackHook&&(l.stackTrace=x.Deferred.getStackHook()),n.setTimeout(l))}}return x.Deferred(function(n){t[0][3].add(a(0,n,g(i)?i:B,n.notifyWith)),t[1][3].add(a(0,n,g(e)?e:B)),t[2][3].add(a(0,n,g(r)?r:F))}).promise()},promise:function(e){return null!=e?x.extend(e,i):i}},o={};return x.each(t,function(e,n){var a=n[2],s=n[5];i[n[1]]=a.add,s&&a.add(function(){r=s},t[3-e][2].disable,t[3-e][3].disable,t[0][2].lock,t[0][3].lock),a.add(n[3].fire),o[n[0]]=function(){return o[n[0]+"With"](this===o?void 0:this,arguments),this},o[n[0]+"With"]=a.fireWith}),i.promise(o),e&&e.call(o,o),o},when:function(e){var t=arguments.length,n=t,r=Array(n),i=s.call(arguments),o=x.Deferred(),a=function(e){return function(n){r[e]=this,i[e]=arguments.length>1?s.call(arguments):n,--t||o.resolveWith(r,i)}};if(t<=1&&(U(e,o.done(a(n)).resolve,o.reject,!t),"pending"===o.state()||g(i[n]&&i[n].then)))return o.then();for(;n--;)U(i[n],a(n),o.reject);return o.promise()}});var q=/^(Eval|Internal|Range|Reference|Syntax|Type|URI)Error$/;x.Deferred.exceptionHook=function(e,t){n.console&&n.console.warn&&e&&q.test(e.name)&&n.console.warn("jQuery.Deferred exception: "+e.message,e.stack,t)},x.readyException=function(e){n.setTimeout(function(){throw e})};var z=x.Deferred();function H(){b.removeEventListener("DOMContentLoaded",H),n.removeEventListener("load",H),x.ready()}x.fn.ready=function(e){return z.then(e).catch(function(e){x.readyException(e)}),this},x.extend({isReady:!1,readyWait:1,ready:function(e){(!0===e?--x.readyWait:x.isReady)||(x.isReady=!0,!0!==e&&--x.readyWait>0||z.resolveWith(b,[x]))}}),x.ready.then=z.then,"complete"===b.readyState||"loading"!==b.readyState&&!b.documentElement.doScroll?n.setTimeout(x.ready):(b.addEventListener("DOMContentLoaded",H),n.addEventListener("load",H));var V=function(e,t,n,r,i,o,a){var s=0,c=e.length,u=null==n;if("object"===k(n))for(s in i=!0,n)V(e,t,s,n[s],!0,o,a);else if(void 0!==r&&(i=!0,g(r)||(a=!0),u&&(a?(t.call(e,r),t=null):(u=t,t=function(e,t,n){return u.call(x(e),n)})),t))for(;s<c;s++)t(e[s],n,a?r:r.call(e[s],s,t(e[s],n)));return i?e:u?t.call(e):c?t(e[0],n):o},W=/^-ms-/,Y=/-([a-z])/g;function G(e,t){return t.toUpperCase()}function K(e){return e.replace(W,"ms-").replace(Y,G)}var $=function(e){return 1===e.nodeType||9===e.nodeType||!+e.nodeType};function X(){this.expando=x.expando+X.uid++}X.uid=1,X.prototype={cache:function(e){var t=e[this.expando];return t||(t={},$(e)&&(e.nodeType?e[this.expando]=t:Object.defineProperty(e,this.expando,{value:t,configurable:!0}))),t},set:function(e,t,n){var r,i=this.cache(e);if("string"==typeof t)i[K(t)]=n;else for(r in t)i[K(r)]=t[r];return i},get:function(e,t){return void 0===t?this.cache(e):e[this.expando]&&e[this.expando][K(t)]},access:function(e,t,n){return void 0===t||t&&"string"==typeof t&&void 0===n?this.get(e,t):(this.set(e,t,n),void 0!==n?n:t)},remove:function(e,t){var n,r=e[this.expando];if(void 0!==r){if(void 0!==t){n=(t=Array.isArray(t)?t.map(K):(t=K(t))in r?[t]:t.match(R)||[]).length;for(;n--;)delete r[t[n]]}(void 0===t||x.isEmptyObject(r))&&(e.nodeType?e[this.expando]=void 0:delete e[this.expando])}},hasData:function(e){var t=e[this.expando];return void 0!==t&&!x.isEmptyObject(t)}};var Q=new X,Z=new X,J=/^(?:\{[\w\W]*\}|\[[\w\W]*\])$/,ee=/[A-Z]/g;function te(e,t,n){var r;if(void 0===n&&1===e.nodeType)if(r="data-"+t.replace(ee,"-$&").toLowerCase(),"string"==typeof(n=e.getAttribute(r))){try{n=function(e){return"true"===e||"false"!==e&&("null"===e?null:e===+e+""?+e:J.test(e)?JSON.parse(e):e)}(n)}catch(e){}Z.set(e,t,n)}else n=void 0;return n}x.extend({hasData:function(e){return Z.hasData(e)||Q.hasData(e)},data:function(e,t,n){return Z.access(e,t,n)},removeData:function(e,t){Z.remove(e,t)},_data:function(e,t,n){return Q.access(e,t,n)},_removeData:function(e,t){Q.remove(e,t)}}),x.fn.extend({data:function(e,t){var n,r,i,o=this[0],a=o&&o.attributes;if(void 0===e){if(this.length&&(i=Z.get(o),1===o.nodeType&&!Q.get(o,"hasDataAttrs"))){for(n=a.length;n--;)a[n]&&0===(r=a[n].name).indexOf("data-")&&(r=K(r.slice(5)),te(o,r,i[r]));Q.set(o,"hasDataAttrs",!0)}return i}return"object"==typeof e?this.each(function(){Z.set(this,e)}):V(this,function(t){var n;if(o&&void 0===t)return void 0!==(n=Z.get(o,e))?n:void 0!==(n=te(o,e))?n:void 0;this.each(function(){Z.set(this,e,t)})},null,t,arguments.length>1,null,!0)},removeData:function(e){return this.each(function(){Z.remove(this,e)})}}),x.extend({queue:function(e,t,n){var r;if(e)return t=(t||"fx")+"queue",r=Q.get(e,t),n&&(!r||Array.isArray(n)?r=Q.access(e,t,x.makeArray(n)):r.push(n)),r||[]},dequeue:function(e,t){t=t||"fx";var n=x.queue(e,t),r=n.length,i=n.shift(),o=x._queueHooks(e,t);"inprogress"===i&&(i=n.shift(),r--),i&&("fx"===t&&n.unshift("inprogress"),delete o.stop,i.call(e,function(){x.dequeue(e,t)},o)),!r&&o&&o.empty.fire()},_queueHooks:function(e,t){var n=t+"queueHooks";return Q.get(e,n)||Q.access(e,n,{empty:x.Callbacks("once memory").add(function(){Q.remove(e,[t+"queue",n])})})}}),x.fn.extend({queue:function(e,t){var n=2;return"string"!=typeof e&&(t=e,e="fx",n--),arguments.length<n?x.queue(this[0],e):void 0===t?this:this.each(function(){var n=x.queue(this,e,t);x._queueHooks(this,e),"fx"===e&&"inprogress"!==n[0]&&x.dequeue(this,e)})},dequeue:function(e){return this.each(function(){x.dequeue(this,e)})},clearQueue:function(e){return this.queue(e||"fx",[])},promise:function(e,t){var n,r=1,i=x.Deferred(),o=this,a=this.length,s=function(){--r||i.resolveWith(o,[o])};for("string"!=typeof e&&(t=e,e=void 0),e=e||"fx";a--;)(n=Q.get(o[a],e+"queueHooks"))&&n.empty&&(r++,n.empty.add(s));return s(),i.promise(t)}});var ne=/[+-]?(?:\d*\.|)\d+(?:[eE][+-]?\d+|)/.source,re=new RegExp("^(?:([+-])=|)("+ne+")([a-z%]*)$","i"),ie=["Top","Right","Bottom","Left"],oe=b.documentElement,ae=function(e){return x.contains(e.ownerDocument,e)},se={composed:!0};oe.getRootNode&&(ae=function(e){return x.contains(e.ownerDocument,e)||e.getRootNode(se)===e.ownerDocument});var ce=function(e,t){return"none"===(e=t||e).style.display||""===e.style.display&&ae(e)&&"none"===x.css(e,"display")};function ue(e,t,n,r){var i,o,a=20,s=r?function(){return r.cur()}:function(){return x.css(e,t,"")},c=s(),u=n&&n[3]||(x.cssNumber[t]?"":"px"),l=e.nodeType&&(x.cssNumber[t]||"px"!==u&&+c)&&re.exec(x.css(e,t));if(l&&l[3]!==u){for(c/=2,u=u||l[3],l=+c||1;a--;)x.style(e,t,l+u),(1-o)*(1-(o=s()/c||.5))<=0&&(a=0),l/=o;l*=2,x.style(e,t,l+u),n=n||[]}return n&&(l=+l||+c||0,i=n[1]?l+(n[1]+1)*n[2]:+n[2],r&&(r.unit=u,r.start=l,r.end=i)),i}var le={};function de(e){var t,n=e.ownerDocument,r=e.nodeName,i=le[r];return i||(t=n.body.appendChild(n.createElement(r)),i=x.css(t,"display"),t.parentNode.removeChild(t),"none"===i&&(i="block"),le[r]=i,i)}function fe(e,t){for(var n,r,i=[],o=0,a=e.length;o<a;o++)(r=e[o]).style&&(n=r.style.display,t?("none"===n&&(i[o]=Q.get(r,"display")||null,i[o]||(r.style.display="")),""===r.style.display&&ce(r)&&(i[o]=de(r))):"none"!==n&&(i[o]="none",Q.set(r,"display",n)));for(o=0;o<a;o++)null!=i[o]&&(e[o].style.display=i[o]);return e}x.fn.extend({show:function(){return fe(this,!0)},hide:function(){return fe(this)},toggle:function(e){return"boolean"==typeof e?e?this.show():this.hide():this.each(function(){ce(this)?x(this).show():x(this).hide()})}});var pe,he,me=/^(?:checkbox|radio)$/i,ve=/<([a-z][^\/\0>\x20\t\r\n\f]*)/i,ge=/^$|^module$|\/(?:java|ecma)script/i;pe=b.createDocumentFragment().appendChild(b.createElement("div")),(he=b.createElement("input")).setAttribute("type","radio"),he.setAttribute("checked","checked"),he.setAttribute("name","t"),pe.appendChild(he),v.checkClone=pe.cloneNode(!0).cloneNode(!0).lastChild.checked,pe.innerHTML="<textarea>x</textarea>",v.noCloneChecked=!!pe.cloneNode(!0).lastChild.defaultValue,pe.innerHTML="<option></option>",v.option=!!pe.lastChild;var ye={thead:[1,"<table>","</table>"],col:[2,"<table><colgroup>","</colgroup></table>"],tr:[2,"<table><tbody>","</tbody></table>"],td:[3,"<table><tbody><tr>","</tr></tbody></table>"],_default:[0,"",""]};function be(e,t){var n;return n=void 0!==e.getElementsByTagName?e.getElementsByTagName(t||"*"):void 0!==e.querySelectorAll?e.querySelectorAll(t||"*"):[],void 0===t||t&&j(e,t)?x.merge([e],n):n}function _e(e,t){for(var n=0,r=e.length;n<r;n++)Q.set(e[n],"globalEval",!t||Q.get(t[n],"globalEval"))}ye.tbody=ye.tfoot=ye.colgroup=ye.caption=ye.thead,ye.th=ye.td,v.option||(ye.optgroup=ye.option=[1,"<select multiple='multiple'>","</select>"]);var we=/<|&#?\w+;/;function ke(e,t,n,r,i){for(var o,a,s,c,u,l,d=t.createDocumentFragment(),f=[],p=0,h=e.length;p<h;p++)if((o=e[p])||0===o)if("object"===k(o))x.merge(f,o.nodeType?[o]:o);else if(we.test(o)){for(a=a||d.appendChild(t.createElement("div")),s=(ve.exec(o)||["",""])[1].toLowerCase(),c=ye[s]||ye._default,a.innerHTML=c[1]+x.htmlPrefilter(o)+c[2],l=c[0];l--;)a=a.lastChild;x.merge(f,a.childNodes),(a=d.firstChild).textContent=""}else f.push(t.createTextNode(o));for(d.textContent="",p=0;o=f[p++];)if(r&&x.inArray(o,r)>-1)i&&i.push(o);else if(u=ae(o),a=be(d.appendChild(o),"script"),u&&_e(a),n)for(l=0;o=a[l++];)ge.test(o.type||"")&&n.push(o);return d}var xe=/^([^.]*)(?:\.(.+)|)/;function Ee(){return!0}function Se(){return!1}function Te(e,t){return e===function(){try{return b.activeElement}catch(e){}}()==("focus"===t)}function Ce(e,t,n,r,i,o){var a,s;if("object"==typeof t){for(s in"string"!=typeof n&&(r=r||n,n=void 0),t)Ce(e,s,n,r,t[s],o);return e}if(null==r&&null==i?(i=n,r=n=void 0):null==i&&("string"==typeof n?(i=r,r=void 0):(i=r,r=n,n=void 0)),!1===i)i=Se;else if(!i)return e;return 1===o&&(a=i,(i=function(e){return x().off(e),a.apply(this,arguments)}).guid=a.guid||(a.guid=x.guid++)),e.each(function(){x.event.add(this,t,i,r,n)})}function Oe(e,t,n){n?(Q.set(e,t,!1),x.event.add(e,t,{namespace:!1,handler:function(e){var r,i,o=Q.get(this,t);if(1&e.isTrigger&&this[t]){if(o.length)(x.event.special[t]||{}).delegateType&&e.stopPropagation();else if(o=s.call(arguments),Q.set(this,t,o),r=n(this,t),this[t](),o!==(i=Q.get(this,t))||r?Q.set(this,t,!1):i={},o!==i)return e.stopImmediatePropagation(),e.preventDefault(),i&&i.value}else o.length&&(Q.set(this,t,{value:x.event.trigger(x.extend(o[0],x.Event.prototype),o.slice(1),this)}),e.stopImmediatePropagation())}})):void 0===Q.get(e,t)&&x.event.add(e,t,Ee)}x.event={global:{},add:function(e,t,n,r,i){var o,a,s,c,u,l,d,f,p,h,m,v=Q.get(e);if($(e))for(n.handler&&(n=(o=n).handler,i=o.selector),i&&x.find.matchesSelector(oe,i),n.guid||(n.guid=x.guid++),(c=v.events)||(c=v.events=Object.create(null)),(a=v.handle)||(a=v.handle=function(t){return void 0!==x&&x.event.triggered!==t.type?x.event.dispatch.apply(e,arguments):void 0}),u=(t=(t||"").match(R)||[""]).length;u--;)p=m=(s=xe.exec(t[u])||[])[1],h=(s[2]||"").split(".").sort(),p&&(d=x.event.special[p]||{},p=(i?d.delegateType:d.bindType)||p,d=x.event.special[p]||{},l=x.extend({type:p,origType:m,data:r,handler:n,guid:n.guid,selector:i,needsContext:i&&x.expr.match.needsContext.test(i),namespace:h.join(".")},o),(f=c[p])||((f=c[p]=[]).delegateCount=0,d.setup&&!1!==d.setup.call(e,r,h,a)||e.addEventListener&&e.addEventListener(p,a)),d.add&&(d.add.call(e,l),l.handler.guid||(l.handler.guid=n.guid)),i?f.splice(f.delegateCount++,0,l):f.push(l),x.event.global[p]=!0)},remove:function(e,t,n,r,i){var o,a,s,c,u,l,d,f,p,h,m,v=Q.hasData(e)&&Q.get(e);if(v&&(c=v.events)){for(u=(t=(t||"").match(R)||[""]).length;u--;)if(p=m=(s=xe.exec(t[u])||[])[1],h=(s[2]||"").split(".").sort(),p){for(d=x.event.special[p]||{},f=c[p=(r?d.delegateType:d.bindType)||p]||[],s=s[2]&&new RegExp("(^|\\.)"+h.join("\\.(?:.*\\.|)")+"(\\.|$)"),a=o=f.length;o--;)l=f[o],!i&&m!==l.origType||n&&n.guid!==l.guid||s&&!s.test(l.namespace)||r&&r!==l.selector&&("**"!==r||!l.selector)||(f.splice(o,1),l.selector&&f.delegateCount--,d.remove&&d.remove.call(e,l));a&&!f.length&&(d.teardown&&!1!==d.teardown.call(e,h,v.handle)||x.removeEvent(e,p,v.handle),delete c[p])}else for(p in c)x.event.remove(e,p+t[u],n,r,!0);x.isEmptyObject(c)&&Q.remove(e,"handle events")}},dispatch:function(e){var t,n,r,i,o,a,s=new Array(arguments.length),c=x.event.fix(e),u=(Q.get(this,"events")||Object.create(null))[c.type]||[],l=x.event.special[c.type]||{};for(s[0]=c,t=1;t<arguments.length;t++)s[t]=arguments[t];if(c.delegateTarget=this,!l.preDispatch||!1!==l.preDispatch.call(this,c)){for(a=x.event.handlers.call(this,c,u),t=0;(i=a[t++])&&!c.isPropagationStopped();)for(c.currentTarget=i.elem,n=0;(o=i.handlers[n++])&&!c.isImmediatePropagationStopped();)c.rnamespace&&!1!==o.namespace&&!c.rnamespace.test(o.namespace)||(c.handleObj=o,c.data=o.data,void 0!==(r=((x.event.special[o.origType]||{}).handle||o.handler).apply(i.elem,s))&&!1===(c.result=r)&&(c.preventDefault(),c.stopPropagation()));return l.postDispatch&&l.postDispatch.call(this,c),c.result}},handlers:function(e,t){var n,r,i,o,a,s=[],c=t.delegateCount,u=e.target;if(c&&u.nodeType&&!("click"===e.type&&e.button>=1))for(;u!==this;u=u.parentNode||this)if(1===u.nodeType&&("click"!==e.type||!0!==u.disabled)){for(o=[],a={},n=0;n<c;n++)void 0===a[i=(r=t[n]).selector+" "]&&(a[i]=r.needsContext?x(i,this).index(u)>-1:x.find(i,this,null,[u]).length),a[i]&&o.push(r);o.length&&s.push({elem:u,handlers:o})}return u=this,c<t.length&&s.push({elem:u,handlers:t.slice(c)}),s},addProp:function(e,t){Object.defineProperty(x.Event.prototype,e,{enumerable:!0,configurable:!0,get:g(t)?function(){if(this.originalEvent)return t(this.originalEvent)}:function(){if(this.originalEvent)return this.originalEvent[e]},set:function(t){Object.defineProperty(this,e,{enumerable:!0,configurable:!0,writable:!0,value:t})}})},fix:function(e){return e[x.expando]?e:new x.Event(e)},special:{load:{noBubble:!0},click:{setup:function(e){var t=this||e;return me.test(t.type)&&t.click&&j(t,"input")&&Oe(t,"click",Ee),!1},trigger:function(e){var t=this||e;return me.test(t.type)&&t.click&&j(t,"input")&&Oe(t,"click"),!0},_default:function(e){var t=e.target;return me.test(t.type)&&t.click&&j(t,"input")&&Q.get(t,"click")||j(t,"a")}},beforeunload:{postDispatch:function(e){void 0!==e.result&&e.originalEvent&&(e.originalEvent.returnValue=e.result)}}}},x.removeEvent=function(e,t,n){e.removeEventListener&&e.removeEventListener(t,n)},x.Event=function(e,t){if(!(this instanceof x.Event))return new x.Event(e,t);e&&e.type?(this.originalEvent=e,this.type=e.type,this.isDefaultPrevented=e.defaultPrevented||void 0===e.defaultPrevented&&!1===e.returnValue?Ee:Se,this.target=e.target&&3===e.target.nodeType?e.target.parentNode:e.target,this.currentTarget=e.currentTarget,this.relatedTarget=e.relatedTarget):this.type=e,t&&x.extend(this,t),this.timeStamp=e&&e.timeStamp||Date.now(),this[x.expando]=!0},x.Event.prototype={constructor:x.Event,isDefaultPrevented:Se,isPropagationStopped:Se,isImmediatePropagationStopped:Se,isSimulated:!1,preventDefault:function(){var e=this.originalEvent;this.isDefaultPrevented=Ee,e&&!this.isSimulated&&e.preventDefault()},stopPropagation:function(){var e=this.originalEvent;this.isPropagationStopped=Ee,e&&!this.isSimulated&&e.stopPropagation()},stopImmediatePropagation:function(){var e=this.originalEvent;this.isImmediatePropagationStopped=Ee,e&&!this.isSimulated&&e.stopImmediatePropagation(),this.stopPropagation()}},x.each({altKey:!0,bubbles:!0,cancelable:!0,changedTouches:!0,ctrlKey:!0,detail:!0,eventPhase:!0,metaKey:!0,pageX:!0,pageY:!0,shiftKey:!0,view:!0,char:!0,code:!0,charCode:!0,key:!0,keyCode:!0,button:!0,buttons:!0,clientX:!0,clientY:!0,offsetX:!0,offsetY:!0,pointerId:!0,pointerType:!0,screenX:!0,screenY:!0,targetTouches:!0,toElement:!0,touches:!0,which:!0},x.event.addProp),x.each({focus:"focusin",blur:"focusout"},function(e,t){x.event.special[e]={setup:function(){return Oe(this,e,Te),!1},trigger:function(){return Oe(this,e),!0},_default:function(){return!0},delegateType:t}}),x.each({mouseenter:"mouseover",mouseleave:"mouseout",pointerenter:"pointerover",pointerleave:"pointerout"},function(e,t){x.event.special[e]={delegateType:t,bindType:t,handle:function(e){var n,r=e.relatedTarget,i=e.handleObj;return r&&(r===this||x.contains(this,r))||(e.type=i.origType,n=i.handler.apply(this,arguments),e.type=t),n}}}),x.fn.extend({on:function(e,t,n,r){return Ce(this,e,t,n,r)},one:function(e,t,n,r){return Ce(this,e,t,n,r,1)},off:function(e,t,n){var r,i;if(e&&e.preventDefault&&e.handleObj)return r=e.handleObj,x(e.delegateTarget).off(r.namespace?r.origType+"."+r.namespace:r.origType,r.selector,r.handler),this;if("object"==typeof e){for(i in e)this.off(i,t,e[i]);return this}return!1!==t&&"function"!=typeof t||(n=t,t=void 0),!1===n&&(n=Se),this.each(function(){x.event.remove(this,e,n,t)})}});var je=/<script|<style|<link/i,Ae=/checked\s*(?:[^=]|=\s*.checked.)/i,Pe=/^\s*<!(?:\[CDATA\[|--)|(?:\]\]|--)>\s*$/g;function Me(e,t){return j(e,"table")&&j(11!==t.nodeType?t:t.firstChild,"tr")&&x(e).children("tbody")[0]||e}function Ne(e){return e.type=(null!==e.getAttribute("type"))+"/"+e.type,e}function Ie(e){return"true/"===(e.type||"").slice(0,5)?e.type=e.type.slice(5):e.removeAttribute("type"),e}function Le(e,t){var n,r,i,o,a,s;if(1===t.nodeType){if(Q.hasData(e)&&(s=Q.get(e).events))for(i in Q.remove(t,"handle events"),s)for(n=0,r=s[i].length;n<r;n++)x.event.add(t,i,s[i][n]);Z.hasData(e)&&(o=Z.access(e),a=x.extend({},o),Z.set(t,a))}}function De(e,t,n,r){t=c(t);var i,o,a,s,u,l,d=0,f=e.length,p=f-1,h=t[0],m=g(h);if(m||f>1&&"string"==typeof h&&!v.checkClone&&Ae.test(h))return e.each(function(i){var o=e.eq(i);m&&(t[0]=h.call(this,i,o.html())),De(o,t,n,r)});if(f&&(o=(i=ke(t,e[0].ownerDocument,!1,e,r)).firstChild,1===i.childNodes.length&&(i=o),o||r)){for(s=(a=x.map(be(i,"script"),Ne)).length;d<f;d++)u=i,d!==p&&(u=x.clone(u,!0,!0),s&&x.merge(a,be(u,"script"))),n.call(e[d],u,d);if(s)for(l=a[a.length-1].ownerDocument,x.map(a,Ie),d=0;d<s;d++)u=a[d],ge.test(u.type||"")&&!Q.access(u,"globalEval")&&x.contains(l,u)&&(u.src&&"module"!==(u.type||"").toLowerCase()?x._evalUrl&&!u.noModule&&x._evalUrl(u.src,{nonce:u.nonce||u.getAttribute("nonce")},l):w(u.textContent.replace(Pe,""),u,l))}return e}function Re(e,t,n){for(var r,i=t?x.filter(t,e):e,o=0;null!=(r=i[o]);o++)n||1!==r.nodeType||x.cleanData(be(r)),r.parentNode&&(n&&ae(r)&&_e(be(r,"script")),r.parentNode.removeChild(r));return e}x.extend({htmlPrefilter:function(e){return e},clone:function(e,t,n){var r,i,o,a,s,c,u,l=e.cloneNode(!0),d=ae(e);if(!(v.noCloneChecked||1!==e.nodeType&&11!==e.nodeType||x.isXMLDoc(e)))for(a=be(l),r=0,i=(o=be(e)).length;r<i;r++)s=o[r],c=a[r],u=void 0,"input"===(u=c.nodeName.toLowerCase())&&me.test(s.type)?c.checked=s.checked:"input"!==u&&"textarea"!==u||(c.defaultValue=s.defaultValue);if(t)if(n)for(o=o||be(e),a=a||be(l),r=0,i=o.length;r<i;r++)Le(o[r],a[r]);else Le(e,l);return(a=be(l,"script")).length>0&&_e(a,!d&&be(e,"script")),l},cleanData:function(e){for(var t,n,r,i=x.event.special,o=0;void 0!==(n=e[o]);o++)if($(n)){if(t=n[Q.expando]){if(t.events)for(r in t.events)i[r]?x.event.remove(n,r):x.removeEvent(n,r,t.handle);n[Q.expando]=void 0}n[Z.expando]&&(n[Z.expando]=void 0)}}}),x.fn.extend({detach:function(e){return Re(this,e,!0)},remove:function(e){return Re(this,e)},text:function(e){return V(this,function(e){return void 0===e?x.text(this):this.empty().each(function(){1!==this.nodeType&&11!==this.nodeType&&9!==this.nodeType||(this.textContent=e)})},null,e,arguments.length)},append:function(){return De(this,arguments,function(e){1!==this.nodeType&&11!==this.nodeType&&9!==this.nodeType||Me(this,e).appendChild(e)})},prepend:function(){return De(this,arguments,function(e){if(1===this.nodeType||11===this.nodeType||9===this.nodeType){var t=Me(this,e);t.insertBefore(e,t.firstChild)}})},before:function(){return De(this,arguments,function(e){this.parentNode&&this.parentNode.insertBefore(e,this)})},after:function(){return De(this,arguments,function(e){this.parentNode&&this.parentNode.insertBefore(e,this.nextSibling)})},empty:function(){for(var e,t=0;null!=(e=this[t]);t++)1===e.nodeType&&(x.cleanData(be(e,!1)),e.textContent="");return this},clone:function(e,t){return e=null!=e&&e,t=null==t?e:t,this.map(function(){return x.clone(this,e,t)})},html:function(e){return V(this,function(e){var t=this[0]||{},n=0,r=this.length;if(void 0===e&&1===t.nodeType)return t.innerHTML;if("string"==typeof e&&!je.test(e)&&!ye[(ve.exec(e)||["",""])[1].toLowerCase()]){e=x.htmlPrefilter(e);try{for(;n<r;n++)1===(t=this[n]||{}).nodeType&&(x.cleanData(be(t,!1)),t.innerHTML=e);t=0}catch(e){}}t&&this.empty().append(e)},null,e,arguments.length)},replaceWith:function(){var e=[];return De(this,arguments,function(t){var n=this.parentNode;x.inArray(this,e)<0&&(x.cleanData(be(this)),n&&n.replaceChild(t,this))},e)}}),x.each({appendTo:"append",prependTo:"prepend",insertBefore:"before",insertAfter:"after",replaceAll:"replaceWith"},function(e,t){x.fn[e]=function(e){for(var n,r=[],i=x(e),o=i.length-1,a=0;a<=o;a++)n=a===o?this:this.clone(!0),x(i[a])[t](n),u.apply(r,n.get());return this.pushStack(r)}});var Be=new RegExp("^("+ne+")(?!px)[a-z%]+$","i"),Fe=function(e){var t=e.ownerDocument.defaultView;return t&&t.opener||(t=n),t.getComputedStyle(e)},Ue=function(e,t,n){var r,i,o={};for(i in t)o[i]=e.style[i],e.style[i]=t[i];for(i in r=n.call(e),t)e.style[i]=o[i];return r},qe=new RegExp(ie.join("|"),"i");function ze(e,t,n){var r,i,o,a,s=e.style;return(n=n||Fe(e))&&(""!==(a=n.getPropertyValue(t)||n[t])||ae(e)||(a=x.style(e,t)),!v.pixelBoxStyles()&&Be.test(a)&&qe.test(t)&&(r=s.width,i=s.minWidth,o=s.maxWidth,s.minWidth=s.maxWidth=s.width=a,a=n.width,s.width=r,s.minWidth=i,s.maxWidth=o)),void 0!==a?a+"":a}function He(e,t){return{get:function(){if(!e())return(this.get=t).apply(this,arguments);delete this.get}}}!function(){function e(){if(l){u.style.cssText="position:absolute;left:-11111px;width:60px;margin-top:1px;padding:0;border:0",l.style.cssText="position:relative;display:block;box-sizing:border-box;overflow:scroll;margin:auto;border:1px;padding:1px;width:60%;top:1%",oe.appendChild(u).appendChild(l);var e=n.getComputedStyle(l);r="1%"!==e.top,c=12===t(e.marginLeft),l.style.right="60%",a=36===t(e.right),i=36===t(e.width),l.style.position="absolute",o=12===t(l.offsetWidth/3),oe.removeChild(u),l=null}}function t(e){return Math.round(parseFloat(e))}var r,i,o,a,s,c,u=b.createElement("div"),l=b.createElement("div");l.style&&(l.style.backgroundClip="content-box",l.cloneNode(!0).style.backgroundClip="",v.clearCloneStyle="content-box"===l.style.backgroundClip,x.extend(v,{boxSizingReliable:function(){return e(),i},pixelBoxStyles:function(){return e(),a},pixelPosition:function(){return e(),r},reliableMarginLeft:function(){return e(),c},scrollboxSize:function(){return e(),o},reliableTrDimensions:function(){var e,t,r,i;return null==s&&(e=b.createElement("table"),t=b.createElement("tr"),r=b.createElement("div"),e.style.cssText="position:absolute;left:-11111px;border-collapse:separate",t.style.cssText="border:1px solid",t.style.height="1px",r.style.height="9px",r.style.display="block",oe.appendChild(e).appendChild(t).appendChild(r),i=n.getComputedStyle(t),s=parseInt(i.height,10)+parseInt(i.borderTopWidth,10)+parseInt(i.borderBottomWidth,10)===t.offsetHeight,oe.removeChild(e)),s}}))}();var Ve=["Webkit","Moz","ms"],We=b.createElement("div").style,Ye={};function Ge(e){var t=x.cssProps[e]||Ye[e];return t||(e in We?e:Ye[e]=function(e){for(var t=e[0].toUpperCase()+e.slice(1),n=Ve.length;n--;)if((e=Ve[n]+t)in We)return e}(e)||e)}var Ke=/^(none|table(?!-c[ea]).+)/,$e=/^--/,Xe={position:"absolute",visibility:"hidden",display:"block"},Qe={letterSpacing:"0",fontWeight:"400"};function Ze(e,t,n){var r=re.exec(t);return r?Math.max(0,r[2]-(n||0))+(r[3]||"px"):t}function Je(e,t,n,r,i,o){var a="width"===t?1:0,s=0,c=0;if(n===(r?"border":"content"))return 0;for(;a<4;a+=2)"margin"===n&&(c+=x.css(e,n+ie[a],!0,i)),r?("content"===n&&(c-=x.css(e,"padding"+ie[a],!0,i)),"margin"!==n&&(c-=x.css(e,"border"+ie[a]+"Width",!0,i))):(c+=x.css(e,"padding"+ie[a],!0,i),"padding"!==n?c+=x.css(e,"border"+ie[a]+"Width",!0,i):s+=x.css(e,"border"+ie[a]+"Width",!0,i));return!r&&o>=0&&(c+=Math.max(0,Math.ceil(e["offset"+t[0].toUpperCase()+t.slice(1)]-o-c-s-.5))||0),c}function et(e,t,n){var r=Fe(e),i=(!v.boxSizingReliable()||n)&&"border-box"===x.css(e,"boxSizing",!1,r),o=i,a=ze(e,t,r),s="offset"+t[0].toUpperCase()+t.slice(1);if(Be.test(a)){if(!n)return a;a="auto"}return(!v.boxSizingReliable()&&i||!v.reliableTrDimensions()&&j(e,"tr")||"auto"===a||!parseFloat(a)&&"inline"===x.css(e,"display",!1,r))&&e.getClientRects().length&&(i="border-box"===x.css(e,"boxSizing",!1,r),(o=s in e)&&(a=e[s])),(a=parseFloat(a)||0)+Je(e,t,n||(i?"border":"content"),o,r,a)+"px"}function tt(e,t,n,r,i){return new tt.prototype.init(e,t,n,r,i)}x.extend({cssHooks:{opacity:{get:function(e,t){if(t){var n=ze(e,"opacity");return""===n?"1":n}}}},cssNumber:{animationIterationCount:!0,columnCount:!0,fillOpacity:!0,flexGrow:!0,flexShrink:!0,fontWeight:!0,gridArea:!0,gridColumn:!0,gridColumnEnd:!0,gridColumnStart:!0,gridRow:!0,gridRowEnd:!0,gridRowStart:!0,lineHeight:!0,opacity:!0,order:!0,orphans:!0,widows:!0,zIndex:!0,zoom:!0},cssProps:{},style:function(e,t,n,r){if(e&&3!==e.nodeType&&8!==e.nodeType&&e.style){var i,o,a,s=K(t),c=$e.test(t),u=e.style;if(c||(t=Ge(s)),a=x.cssHooks[t]||x.cssHooks[s],void 0===n)return a&&"get"in a&&void 0!==(i=a.get(e,!1,r))?i:u[t];"string"===(o=typeof n)&&(i=re.exec(n))&&i[1]&&(n=ue(e,t,i),o="number"),null!=n&&n==n&&("number"!==o||c||(n+=i&&i[3]||(x.cssNumber[s]?"":"px")),v.clearCloneStyle||""!==n||0!==t.indexOf("background")||(u[t]="inherit"),a&&"set"in a&&void 0===(n=a.set(e,n,r))||(c?u.setProperty(t,n):u[t]=n))}},css:function(e,t,n,r){var i,o,a,s=K(t);return $e.test(t)||(t=Ge(s)),(a=x.cssHooks[t]||x.cssHooks[s])&&"get"in a&&(i=a.get(e,!0,n)),void 0===i&&(i=ze(e,t,r)),"normal"===i&&t in Qe&&(i=Qe[t]),""===n||n?(o=parseFloat(i),!0===n||isFinite(o)?o||0:i):i}}),x.each(["height","width"],function(e,t){x.cssHooks[t]={get:function(e,n,r){if(n)return!Ke.test(x.css(e,"display"))||e.getClientRects().length&&e.getBoundingClientRect().width?et(e,t,r):Ue(e,Xe,function(){return et(e,t,r)})},set:function(e,n,r){var i,o=Fe(e),a=!v.scrollboxSize()&&"absolute"===o.position,s=(a||r)&&"border-box"===x.css(e,"boxSizing",!1,o),c=r?Je(e,t,r,s,o):0;return s&&a&&(c-=Math.ceil(e["offset"+t[0].toUpperCase()+t.slice(1)]-parseFloat(o[t])-Je(e,t,"border",!1,o)-.5)),c&&(i=re.exec(n))&&"px"!==(i[3]||"px")&&(e.style[t]=n,n=x.css(e,t)),Ze(0,n,c)}}}),x.cssHooks.marginLeft=He(v.reliableMarginLeft,function(e,t){if(t)return(parseFloat(ze(e,"marginLeft"))||e.getBoundingClientRect().left-Ue(e,{marginLeft:0},function(){return e.getBoundingClientRect().left}))+"px"}),x.each({margin:"",padding:"",border:"Width"},function(e,t){x.cssHooks[e+t]={expand:function(n){for(var r=0,i={},o="string"==typeof n?n.split(" "):[n];r<4;r++)i[e+ie[r]+t]=o[r]||o[r-2]||o[0];return i}},"margin"!==e&&(x.cssHooks[e+t].set=Ze)}),x.fn.extend({css:function(e,t){return V(this,function(e,t,n){var r,i,o={},a=0;if(Array.isArray(t)){for(r=Fe(e),i=t.length;a<i;a++)o[t[a]]=x.css(e,t[a],!1,r);return o}return void 0!==n?x.style(e,t,n):x.css(e,t)},e,t,arguments.length>1)}}),x.Tween=tt,tt.prototype={constructor:tt,init:function(e,t,n,r,i,o){this.elem=e,this.prop=n,this.easing=i||x.easing._default,this.options=t,this.start=this.now=this.cur(),this.end=r,this.unit=o||(x.cssNumber[n]?"":"px")},cur:function(){var e=tt.propHooks[this.prop];return e&&e.get?e.get(this):tt.propHooks._default.get(this)},run:function(e){var t,n=tt.propHooks[this.prop];return this.options.duration?this.pos=t=x.easing[this.easing](e,this.options.duration*e,0,1,this.options.duration):this.pos=t=e,this.now=(this.end-this.start)*t+this.start,this.options.step&&this.options.step.call(this.elem,this.now,this),n&&n.set?n.set(this):tt.propHooks._default.set(this),this}},tt.prototype.init.prototype=tt.prototype,tt.propHooks={_default:{get:function(e){var t;return 1!==e.elem.nodeType||null!=e.elem[e.prop]&&null==e.elem.style[e.prop]?e.elem[e.prop]:(t=x.css(e.elem,e.prop,""))&&"auto"!==t?t:0},set:function(e){x.fx.step[e.prop]?x.fx.step[e.prop](e):1!==e.elem.nodeType||!x.cssHooks[e.prop]&&null==e.elem.style[Ge(e.prop)]?e.elem[e.prop]=e.now:x.style(e.elem,e.prop,e.now+e.unit)}}},tt.propHooks.scrollTop=tt.propHooks.scrollLeft={set:function(e){e.elem.nodeType&&e.elem.parentNode&&(e.elem[e.prop]=e.now)}},x.easing={linear:function(e){return e},swing:function(e){return.5-Math.cos(e*Math.PI)/2},_default:"swing"},x.fx=tt.prototype.init,x.fx.step={};var nt,rt,it=/^(?:toggle|show|hide)$/,ot=/queueHooks$/;function at(){rt&&(!1===b.hidden&&n.requestAnimationFrame?n.requestAnimationFrame(at):n.setTimeout(at,x.fx.interval),x.fx.tick())}function st(){return n.setTimeout(function(){nt=void 0}),nt=Date.now()}function ct(e,t){var n,r=0,i={height:e};for(t=t?1:0;r<4;r+=2-t)i["margin"+(n=ie[r])]=i["padding"+n]=e;return t&&(i.opacity=i.width=e),i}function ut(e,t,n){for(var r,i=(lt.tweeners[t]||[]).concat(lt.tweeners["*"]),o=0,a=i.length;o<a;o++)if(r=i[o].call(n,t,e))return r}function lt(e,t,n){var r,i,o=0,a=lt.prefilters.length,s=x.Deferred().always(function(){delete c.elem}),c=function(){if(i)return!1;for(var t=nt||st(),n=Math.max(0,u.startTime+u.duration-t),r=1-(n/u.duration||0),o=0,a=u.tweens.length;o<a;o++)u.tweens[o].run(r);return s.notifyWith(e,[u,r,n]),r<1&&a?n:(a||s.notifyWith(e,[u,1,0]),s.resolveWith(e,[u]),!1)},u=s.promise({elem:e,props:x.extend({},t),opts:x.extend(!0,{specialEasing:{},easing:x.easing._default},n),originalProperties:t,originalOptions:n,startTime:nt||st(),duration:n.duration,tweens:[],createTween:function(t,n){var r=x.Tween(e,u.opts,t,n,u.opts.specialEasing[t]||u.opts.easing);return u.tweens.push(r),r},stop:function(t){var n=0,r=t?u.tweens.length:0;if(i)return this;for(i=!0;n<r;n++)u.tweens[n].run(1);return t?(s.notifyWith(e,[u,1,0]),s.resolveWith(e,[u,t])):s.rejectWith(e,[u,t]),this}}),l=u.props;for(!function(e,t){var n,r,i,o,a;for(n in e)if(i=t[r=K(n)],o=e[n],Array.isArray(o)&&(i=o[1],o=e[n]=o[0]),n!==r&&(e[r]=o,delete e[n]),(a=x.cssHooks[r])&&"expand"in a)for(n in o=a.expand(o),delete e[r],o)n in e||(e[n]=o[n],t[n]=i);else t[r]=i}(l,u.opts.specialEasing);o<a;o++)if(r=lt.prefilters[o].call(u,e,l,u.opts))return g(r.stop)&&(x._queueHooks(u.elem,u.opts.queue).stop=r.stop.bind(r)),r;return x.map(l,ut,u),g(u.opts.start)&&u.opts.start.call(e,u),u.progress(u.opts.progress).done(u.opts.done,u.opts.complete).fail(u.opts.fail).always(u.opts.always),x.fx.timer(x.extend(c,{elem:e,anim:u,queue:u.opts.queue})),u}x.Animation=x.extend(lt,{tweeners:{"*":[function(e,t){var n=this.createTween(e,t);return ue(n.elem,e,re.exec(t),n),n}]},tweener:function(e,t){g(e)?(t=e,e=["*"]):e=e.match(R);for(var n,r=0,i=e.length;r<i;r++)n=e[r],lt.tweeners[n]=lt.tweeners[n]||[],lt.tweeners[n].unshift(t)},prefilters:[function(e,t,n){var r,i,o,a,s,c,u,l,d="width"in t||"height"in t,f=this,p={},h=e.style,m=e.nodeType&&ce(e),v=Q.get(e,"fxshow");for(r in n.queue||(null==(a=x._queueHooks(e,"fx")).unqueued&&(a.unqueued=0,s=a.empty.fire,a.empty.fire=function(){a.unqueued||s()}),a.unqueued++,f.always(function(){f.always(function(){a.unqueued--,x.queue(e,"fx").length||a.empty.fire()})})),t)if(i=t[r],it.test(i)){if(delete t[r],o=o||"toggle"===i,i===(m?"hide":"show")){if("show"!==i||!v||void 0===v[r])continue;m=!0}p[r]=v&&v[r]||x.style(e,r)}if((c=!x.isEmptyObject(t))||!x.isEmptyObject(p))for(r in d&&1===e.nodeType&&(n.overflow=[h.overflow,h.overflowX,h.overflowY],null==(u=v&&v.display)&&(u=Q.get(e,"display")),"none"===(l=x.css(e,"display"))&&(u?l=u:(fe([e],!0),u=e.style.display||u,l=x.css(e,"display"),fe([e]))),("inline"===l||"inline-block"===l&&null!=u)&&"none"===x.css(e,"float")&&(c||(f.done(function(){h.display=u}),null==u&&(l=h.display,u="none"===l?"":l)),h.display="inline-block")),n.overflow&&(h.overflow="hidden",f.always(function(){h.overflow=n.overflow[0],h.overflowX=n.overflow[1],h.overflowY=n.overflow[2]})),c=!1,p)c||(v?"hidden"in v&&(m=v.hidden):v=Q.access(e,"fxshow",{display:u}),o&&(v.hidden=!m),m&&fe([e],!0),f.done(function(){for(r in m||fe([e]),Q.remove(e,"fxshow"),p)x.style(e,r,p[r])})),c=ut(m?v[r]:0,r,f),r in v||(v[r]=c.start,m&&(c.end=c.start,c.start=0))}],prefilter:function(e,t){t?lt.prefilters.unshift(e):lt.prefilters.push(e)}}),x.speed=function(e,t,n){var r=e&&"object"==typeof e?x.extend({},e):{complete:n||!n&&t||g(e)&&e,duration:e,easing:n&&t||t&&!g(t)&&t};return x.fx.off?r.duration=0:"number"!=typeof r.duration&&(r.duration in x.fx.speeds?r.duration=x.fx.speeds[r.duration]:r.duration=x.fx.speeds._default),null!=r.queue&&!0!==r.queue||(r.queue="fx"),r.old=r.complete,r.complete=function(){g(r.old)&&r.old.call(this),r.queue&&x.dequeue(this,r.queue)},r},x.fn.extend({fadeTo:function(e,t,n,r){return this.filter(ce).css("opacity",0).show().end().animate({opacity:t},e,n,r)},animate:function(e,t,n,r){var i=x.isEmptyObject(e),o=x.speed(t,n,r),a=function(){var t=lt(this,x.extend({},e),o);(i||Q.get(this,"finish"))&&t.stop(!0)};return a.finish=a,i||!1===o.queue?this.each(a):this.queue(o.queue,a)},stop:function(e,t,n){var r=function(e){var t=e.stop;delete e.stop,t(n)};return"string"!=typeof e&&(n=t,t=e,e=void 0),t&&this.queue(e||"fx",[]),this.each(function(){var t=!0,i=null!=e&&e+"queueHooks",o=x.timers,a=Q.get(this);if(i)a[i]&&a[i].stop&&r(a[i]);else for(i in a)a[i]&&a[i].stop&&ot.test(i)&&r(a[i]);for(i=o.length;i--;)o[i].elem!==this||null!=e&&o[i].queue!==e||(o[i].anim.stop(n),t=!1,o.splice(i,1));!t&&n||x.dequeue(this,e)})},finish:function(e){return!1!==e&&(e=e||"fx"),this.each(function(){var t,n=Q.get(this),r=n[e+"queue"],i=n[e+"queueHooks"],o=x.timers,a=r?r.length:0;for(n.finish=!0,x.queue(this,e,[]),i&&i.stop&&i.stop.call(this,!0),t=o.length;t--;)o[t].elem===this&&o[t].queue===e&&(o[t].anim.stop(!0),o.splice(t,1));for(t=0;t<a;t++)r[t]&&r[t].finish&&r[t].finish.call(this);delete n.finish})}}),x.each(["toggle","show","hide"],function(e,t){var n=x.fn[t];x.fn[t]=function(e,r,i){return null==e||"boolean"==typeof e?n.apply(this,arguments):this.animate(ct(t,!0),e,r,i)}}),x.each({slideDown:ct("show"),slideUp:ct("hide"),slideToggle:ct("toggle"),fadeIn:{opacity:"show"},fadeOut:{opacity:"hide"},fadeToggle:{opacity:"toggle"}},function(e,t){x.fn[e]=function(e,n,r){return this.animate(t,e,n,r)}}),x.timers=[],x.fx.tick=function(){var e,t=0,n=x.timers;for(nt=Date.now();t<n.length;t++)(e=n[t])()||n[t]!==e||n.splice(t--,1);n.length||x.fx.stop(),nt=void 0},x.fx.timer=function(e){x.timers.push(e),x.fx.start()},x.fx.interval=13,x.fx.start=function(){rt||(rt=!0,at())},x.fx.stop=function(){rt=null},x.fx.speeds={slow:600,fast:200,_default:400},x.fn.delay=function(e,t){return e=x.fx&&x.fx.speeds[e]||e,t=t||"fx",this.queue(t,function(t,r){var i=n.setTimeout(t,e);r.stop=function(){n.clearTimeout(i)}})},function(){var e=b.createElement("input"),t=b.createElement("select").appendChild(b.createElement("option"));e.type="checkbox",v.checkOn=""!==e.value,v.optSelected=t.selected,(e=b.createElement("input")).value="t",e.type="radio",v.radioValue="t"===e.value}();var dt,ft=x.expr.attrHandle;x.fn.extend({attr:function(e,t){return V(this,x.attr,e,t,arguments.length>1)},removeAttr:function(e){return this.each(function(){x.removeAttr(this,e)})}}),x.extend({attr:function(e,t,n){var r,i,o=e.nodeType;if(3!==o&&8!==o&&2!==o)return void 0===e.getAttribute?x.prop(e,t,n):(1===o&&x.isXMLDoc(e)||(i=x.attrHooks[t.toLowerCase()]||(x.expr.match.bool.test(t)?dt:void 0)),void 0!==n?null===n?void x.removeAttr(e,t):i&&"set"in i&&void 0!==(r=i.set(e,n,t))?r:(e.setAttribute(t,n+""),n):i&&"get"in i&&null!==(r=i.get(e,t))?r:null==(r=x.find.attr(e,t))?void 0:r)},attrHooks:{type:{set:function(e,t){if(!v.radioValue&&"radio"===t&&j(e,"input")){var n=e.value;return e.setAttribute("type",t),n&&(e.value=n),t}}}},removeAttr:function(e,t){var n,r=0,i=t&&t.match(R);if(i&&1===e.nodeType)for(;n=i[r++];)e.removeAttribute(n)}}),dt={set:function(e,t,n){return!1===t?x.removeAttr(e,n):e.setAttribute(n,n),n}},x.each(x.expr.match.bool.source.match(/\w+/g),function(e,t){var n=ft[t]||x.find.attr;ft[t]=function(e,t,r){var i,o,a=t.toLowerCase();return r||(o=ft[a],ft[a]=i,i=null!=n(e,t,r)?a:null,ft[a]=o),i}});var pt=/^(?:input|select|textarea|button)$/i,ht=/^(?:a|area)$/i;function mt(e){return(e.match(R)||[]).join(" ")}function vt(e){return e.getAttribute&&e.getAttribute("class")||""}function gt(e){return Array.isArray(e)?e:"string"==typeof e&&e.match(R)||[]}x.fn.extend({prop:function(e,t){return V(this,x.prop,e,t,arguments.length>1)},removeProp:function(e){return this.each(function(){delete this[x.propFix[e]||e]})}}),x.extend({prop:function(e,t,n){var r,i,o=e.nodeType;if(3!==o&&8!==o&&2!==o)return 1===o&&x.isXMLDoc(e)||(t=x.propFix[t]||t,i=x.propHooks[t]),void 0!==n?i&&"set"in i&&void 0!==(r=i.set(e,n,t))?r:e[t]=n:i&&"get"in i&&null!==(r=i.get(e,t))?r:e[t]},propHooks:{tabIndex:{get:function(e){var t=x.find.attr(e,"tabindex");return t?parseInt(t,10):pt.test(e.nodeName)||ht.test(e.nodeName)&&e.href?0:-1}}},propFix:{for:"htmlFor",class:"className"}}),v.optSelected||(x.propHooks.selected={get:function(e){var t=e.parentNode;return t&&t.parentNode&&t.parentNode.selectedIndex,null},set:function(e){var t=e.parentNode;t&&(t.selectedIndex,t.parentNode&&t.parentNode.selectedIndex)}}),x.each(["tabIndex","readOnly","maxLength","cellSpacing","cellPadding","rowSpan","colSpan","useMap","frameBorder","contentEditable"],function(){x.propFix[this.toLowerCase()]=this}),x.fn.extend({addClass:function(e){var t,n,r,i,o,a,s,c=0;if(g(e))return this.each(function(t){x(this).addClass(e.call(this,t,vt(this)))});if((t=gt(e)).length)for(;n=this[c++];)if(i=vt(n),r=1===n.nodeType&&" "+mt(i)+" "){for(a=0;o=t[a++];)r.indexOf(" "+o+" ")<0&&(r+=o+" ");i!==(s=mt(r))&&n.setAttribute("class",s)}return this},removeClass:function(e){var t,n,r,i,o,a,s,c=0;if(g(e))return this.each(function(t){x(this).removeClass(e.call(this,t,vt(this)))});if(!arguments.length)return this.attr("class","");if((t=gt(e)).length)for(;n=this[c++];)if(i=vt(n),r=1===n.nodeType&&" "+mt(i)+" "){for(a=0;o=t[a++];)for(;r.indexOf(" "+o+" ")>-1;)r=r.replace(" "+o+" "," ");i!==(s=mt(r))&&n.setAttribute("class",s)}return this},toggleClass:function(e,t){var n=typeof e,r="string"===n||Array.isArray(e);return"boolean"==typeof t&&r?t?this.addClass(e):this.removeClass(e):g(e)?this.each(function(n){x(this).toggleClass(e.call(this,n,vt(this),t),t)}):this.each(function(){var t,i,o,a;if(r)for(i=0,o=x(this),a=gt(e);t=a[i++];)o.hasClass(t)?o.removeClass(t):o.addClass(t);else void 0!==e&&"boolean"!==n||((t=vt(this))&&Q.set(this,"__className__",t),this.setAttribute&&this.setAttribute("class",t||!1===e?"":Q.get(this,"__className__")||""))})},hasClass:function(e){var t,n,r=0;for(t=" "+e+" ";n=this[r++];)if(1===n.nodeType&&(" "+mt(vt(n))+" ").indexOf(t)>-1)return!0;return!1}});var yt=/\r/g;x.fn.extend({val:function(e){var t,n,r,i=this[0];return arguments.length?(r=g(e),this.each(function(n){var i;1===this.nodeType&&(null==(i=r?e.call(this,n,x(this).val()):e)?i="":"number"==typeof i?i+="":Array.isArray(i)&&(i=x.map(i,function(e){return null==e?"":e+""})),(t=x.valHooks[this.type]||x.valHooks[this.nodeName.toLowerCase()])&&"set"in t&&void 0!==t.set(this,i,"value")||(this.value=i))})):i?(t=x.valHooks[i.type]||x.valHooks[i.nodeName.toLowerCase()])&&"get"in t&&void 0!==(n=t.get(i,"value"))?n:"string"==typeof(n=i.value)?n.replace(yt,""):null==n?"":n:void 0}}),x.extend({valHooks:{option:{get:function(e){var t=x.find.attr(e,"value");return null!=t?t:mt(x.text(e))}},select:{get:function(e){var t,n,r,i=e.options,o=e.selectedIndex,a="select-one"===e.type,s=a?null:[],c=a?o+1:i.length;for(r=o<0?c:a?o:0;r<c;r++)if(((n=i[r]).selected||r===o)&&!n.disabled&&(!n.parentNode.disabled||!j(n.parentNode,"optgroup"))){if(t=x(n).val(),a)return t;s.push(t)}return s},set:function(e,t){for(var n,r,i=e.options,o=x.makeArray(t),a=i.length;a--;)((r=i[a]).selected=x.inArray(x.valHooks.option.get(r),o)>-1)&&(n=!0);return n||(e.selectedIndex=-1),o}}}}),x.each(["radio","checkbox"],function(){x.valHooks[this]={set:function(e,t){if(Array.isArray(t))return e.checked=x.inArray(x(e).val(),t)>-1}},v.checkOn||(x.valHooks[this].get=function(e){return null===e.getAttribute("value")?"on":e.value})}),v.focusin="onfocusin"in n;var bt=/^(?:focusinfocus|focusoutblur)$/,_t=function(e){e.stopPropagation()};x.extend(x.event,{trigger:function(e,t,r,i){var o,a,s,c,u,l,d,f,h=[r||b],m=p.call(e,"type")?e.type:e,v=p.call(e,"namespace")?e.namespace.split("."):[];if(a=f=s=r=r||b,3!==r.nodeType&&8!==r.nodeType&&!bt.test(m+x.event.triggered)&&(m.indexOf(".")>-1&&(v=m.split("."),m=v.shift(),v.sort()),u=m.indexOf(":")<0&&"on"+m,(e=e[x.expando]?e:new x.Event(m,"object"==typeof e&&e)).isTrigger=i?2:3,e.namespace=v.join("."),e.rnamespace=e.namespace?new RegExp("(^|\\.)"+v.join("\\.(?:.*\\.|)")+"(\\.|$)"):null,e.result=void 0,e.target||(e.target=r),t=null==t?[e]:x.makeArray(t,[e]),d=x.event.special[m]||{},i||!d.trigger||!1!==d.trigger.apply(r,t))){if(!i&&!d.noBubble&&!y(r)){for(c=d.delegateType||m,bt.test(c+m)||(a=a.parentNode);a;a=a.parentNode)h.push(a),s=a;s===(r.ownerDocument||b)&&h.push(s.defaultView||s.parentWindow||n)}for(o=0;(a=h[o++])&&!e.isPropagationStopped();)f=a,e.type=o>1?c:d.bindType||m,(l=(Q.get(a,"events")||Object.create(null))[e.type]&&Q.get(a,"handle"))&&l.apply(a,t),(l=u&&a[u])&&l.apply&&$(a)&&(e.result=l.apply(a,t),!1===e.result&&e.preventDefault());return e.type=m,i||e.isDefaultPrevented()||d._default&&!1!==d._default.apply(h.pop(),t)||!$(r)||u&&g(r[m])&&!y(r)&&((s=r[u])&&(r[u]=null),x.event.triggered=m,e.isPropagationStopped()&&f.addEventListener(m,_t),r[m](),e.isPropagationStopped()&&f.removeEventListener(m,_t),x.event.triggered=void 0,s&&(r[u]=s)),e.result}},simulate:function(e,t,n){var r=x.extend(new x.Event,n,{type:e,isSimulated:!0});x.event.trigger(r,null,t)}}),x.fn.extend({trigger:function(e,t){return this.each(function(){x.event.trigger(e,t,this)})},triggerHandler:function(e,t){var n=this[0];if(n)return x.event.trigger(e,t,n,!0)}}),v.focusin||x.each({focus:"focusin",blur:"focusout"},function(e,t){var n=function(e){x.event.simulate(t,e.target,x.event.fix(e))};x.event.special[t]={setup:function(){var r=this.ownerDocument||this.document||this,i=Q.access(r,t);i||r.addEventListener(e,n,!0),Q.access(r,t,(i||0)+1)},teardown:function(){var r=this.ownerDocument||this.document||this,i=Q.access(r,t)-1;i?Q.access(r,t,i):(r.removeEventListener(e,n,!0),Q.remove(r,t))}}});var wt=n.location,kt={guid:Date.now()},xt=/\?/;x.parseXML=function(e){var t,r;if(!e||"string"!=typeof e)return null;try{t=(new n.DOMParser).parseFromString(e,"text/xml")}catch(e){}return r=t&&t.getElementsByTagName("parsererror")[0],t&&!r||x.error("Invalid XML: "+(r?x.map(r.childNodes,function(e){return e.textContent}).join("\n"):e)),t};var Et=/\[\]$/,St=/\r?\n/g,Tt=/^(?:submit|button|image|reset|file)$/i,Ct=/^(?:input|select|textarea|keygen)/i;function Ot(e,t,n,r){var i;if(Array.isArray(t))x.each(t,function(t,i){n||Et.test(e)?r(e,i):Ot(e+"["+("object"==typeof i&&null!=i?t:"")+"]",i,n,r)});else if(n||"object"!==k(t))r(e,t);else for(i in t)Ot(e+"["+i+"]",t[i],n,r)}x.param=function(e,t){var n,r=[],i=function(e,t){var n=g(t)?t():t;r[r.length]=encodeURIComponent(e)+"="+encodeURIComponent(null==n?"":n)};if(null==e)return"";if(Array.isArray(e)||e.jquery&&!x.isPlainObject(e))x.each(e,function(){i(this.name,this.value)});else for(n in e)Ot(n,e[n],t,i);return r.join("&")},x.fn.extend({serialize:function(){return x.param(this.serializeArray())},serializeArray:function(){return this.map(function(){var e=x.prop(this,"elements");return e?x.makeArray(e):this}).filter(function(){var e=this.type;return this.name&&!x(this).is(":disabled")&&Ct.test(this.nodeName)&&!Tt.test(e)&&(this.checked||!me.test(e))}).map(function(e,t){var n=x(this).val();return null==n?null:Array.isArray(n)?x.map(n,function(e){return{name:t.name,value:e.replace(St,"\r\n")}}):{name:t.name,value:n.replace(St,"\r\n")}}).get()}});var jt=/%20/g,At=/#.*$/,Pt=/([?&])_=[^&]*/,Mt=/^(.*?):[ \t]*([^\r\n]*)$/gm,Nt=/^(?:GET|HEAD)$/,It=/^\/\//,Lt={},Dt={},Rt="*/".concat("*"),Bt=b.createElement("a");function Ft(e){return function(t,n){"string"!=typeof t&&(n=t,t="*");var r,i=0,o=t.toLowerCase().match(R)||[];if(g(n))for(;r=o[i++];)"+"===r[0]?(r=r.slice(1)||"*",(e[r]=e[r]||[]).unshift(n)):(e[r]=e[r]||[]).push(n)}}function Ut(e,t,n,r){var i={},o=e===Dt;function a(s){var c;return i[s]=!0,x.each(e[s]||[],function(e,s){var u=s(t,n,r);return"string"!=typeof u||o||i[u]?o?!(c=u):void 0:(t.dataTypes.unshift(u),a(u),!1)}),c}return a(t.dataTypes[0])||!i["*"]&&a("*")}function qt(e,t){var n,r,i=x.ajaxSettings.flatOptions||{};for(n in t)void 0!==t[n]&&((i[n]?e:r||(r={}))[n]=t[n]);return r&&x.extend(!0,e,r),e}Bt.href=wt.href,x.extend({active:0,lastModified:{},etag:{},ajaxSettings:{url:wt.href,type:"GET",isLocal:/^(?:about|app|app-storage|.+-extension|file|res|widget):$/.test(wt.protocol),global:!0,processData:!0,async:!0,contentType:"application/x-www-form-urlencoded; charset=UTF-8",accepts:{"*":Rt,text:"text/plain",html:"text/html",xml:"application/xml, text/xml",json:"application/json, text/javascript"},contents:{xml:/\bxml\b/,html:/\bhtml/,json:/\bjson\b/},responseFields:{xml:"responseXML",text:"responseText",json:"responseJSON"},converters:{"* text":String,"text html":!0,"text json":JSON.parse,"text xml":x.parseXML},flatOptions:{url:!0,context:!0}},ajaxSetup:function(e,t){return t?qt(qt(e,x.ajaxSettings),t):qt(x.ajaxSettings,e)},ajaxPrefilter:Ft(Lt),ajaxTransport:Ft(Dt),ajax:function(e,t){"object"==typeof e&&(t=e,e=void 0),t=t||{};var r,i,o,a,s,c,u,l,d,f,p=x.ajaxSetup({},t),h=p.context||p,m=p.context&&(h.nodeType||h.jquery)?x(h):x.event,v=x.Deferred(),g=x.Callbacks("once memory"),y=p.statusCode||{},_={},w={},k="canceled",E={readyState:0,getResponseHeader:function(e){var t;if(u){if(!a)for(a={};t=Mt.exec(o);)a[t[1].toLowerCase()+" "]=(a[t[1].toLowerCase()+" "]||[]).concat(t[2]);t=a[e.toLowerCase()+" "]}return null==t?null:t.join(", ")},getAllResponseHeaders:function(){return u?o:null},setRequestHeader:function(e,t){return null==u&&(e=w[e.toLowerCase()]=w[e.toLowerCase()]||e,_[e]=t),this},overrideMimeType:function(e){return null==u&&(p.mimeType=e),this},statusCode:function(e){var t;if(e)if(u)E.always(e[E.status]);else for(t in e)y[t]=[y[t],e[t]];return this},abort:function(e){var t=e||k;return r&&r.abort(t),S(0,t),this}};if(v.promise(E),p.url=((e||p.url||wt.href)+"").replace(It,wt.protocol+"//"),p.type=t.method||t.type||p.method||p.type,p.dataTypes=(p.dataType||"*").toLowerCase().match(R)||[""],null==p.crossDomain){c=b.createElement("a");try{c.href=p.url,c.href=c.href,p.crossDomain=Bt.protocol+"//"+Bt.host!=c.protocol+"//"+c.host}catch(e){p.crossDomain=!0}}if(p.data&&p.processData&&"string"!=typeof p.data&&(p.data=x.param(p.data,p.traditional)),Ut(Lt,p,t,E),u)return E;for(d in(l=x.event&&p.global)&&0==x.active++&&x.event.trigger("ajaxStart"),p.type=p.type.toUpperCase(),p.hasContent=!Nt.test(p.type),i=p.url.replace(At,""),p.hasContent?p.data&&p.processData&&0===(p.contentType||"").indexOf("application/x-www-form-urlencoded")&&(p.data=p.data.replace(jt,"+")):(f=p.url.slice(i.length),p.data&&(p.processData||"string"==typeof p.data)&&(i+=(xt.test(i)?"&":"?")+p.data,delete p.data),!1===p.cache&&(i=i.replace(Pt,"$1"),f=(xt.test(i)?"&":"?")+"_="+kt.guid+++f),p.url=i+f),p.ifModified&&(x.lastModified[i]&&E.setRequestHeader("If-Modified-Since",x.lastModified[i]),x.etag[i]&&E.setRequestHeader("If-None-Match",x.etag[i])),(p.data&&p.hasContent&&!1!==p.contentType||t.contentType)&&E.setRequestHeader("Content-Type",p.contentType),E.setRequestHeader("Accept",p.dataTypes[0]&&p.accepts[p.dataTypes[0]]?p.accepts[p.dataTypes[0]]+("*"!==p.dataTypes[0]?", "+Rt+"; q=0.01":""):p.accepts["*"]),p.headers)E.setRequestHeader(d,p.headers[d]);if(p.beforeSend&&(!1===p.beforeSend.call(h,E,p)||u))return E.abort();if(k="abort",g.add(p.complete),E.done(p.success),E.fail(p.error),r=Ut(Dt,p,t,E)){if(E.readyState=1,l&&m.trigger("ajaxSend",[E,p]),u)return E;p.async&&p.timeout>0&&(s=n.setTimeout(function(){E.abort("timeout")},p.timeout));try{u=!1,r.send(_,S)}catch(e){if(u)throw e;S(-1,e)}}else S(-1,"No Transport");function S(e,t,a,c){var d,f,b,_,w,k=t;u||(u=!0,s&&n.clearTimeout(s),r=void 0,o=c||"",E.readyState=e>0?4:0,d=e>=200&&e<300||304===e,a&&(_=function(e,t,n){for(var r,i,o,a,s=e.contents,c=e.dataTypes;"*"===c[0];)c.shift(),void 0===r&&(r=e.mimeType||t.getResponseHeader("Content-Type"));if(r)for(i in s)if(s[i]&&s[i].test(r)){c.unshift(i);break}if(c[0]in n)o=c[0];else{for(i in n){if(!c[0]||e.converters[i+" "+c[0]]){o=i;break}a||(a=i)}o=o||a}if(o)return o!==c[0]&&c.unshift(o),n[o]}(p,E,a)),!d&&x.inArray("script",p.dataTypes)>-1&&x.inArray("json",p.dataTypes)<0&&(p.converters["text script"]=function(){}),_=function(e,t,n,r){var i,o,a,s,c,u={},l=e.dataTypes.slice();if(l[1])for(a in e.converters)u[a.toLowerCase()]=e.converters[a];for(o=l.shift();o;)if(e.responseFields[o]&&(n[e.responseFields[o]]=t),!c&&r&&e.dataFilter&&(t=e.dataFilter(t,e.dataType)),c=o,o=l.shift())if("*"===o)o=c;else if("*"!==c&&c!==o){if(!(a=u[c+" "+o]||u["* "+o]))for(i in u)if((s=i.split(" "))[1]===o&&(a=u[c+" "+s[0]]||u["* "+s[0]])){!0===a?a=u[i]:!0!==u[i]&&(o=s[0],l.unshift(s[1]));break}if(!0!==a)if(a&&e.throws)t=a(t);else try{t=a(t)}catch(e){return{state:"parsererror",error:a?e:"No conversion from "+c+" to "+o}}}return{state:"success",data:t}}(p,_,E,d),d?(p.ifModified&&((w=E.getResponseHeader("Last-Modified"))&&(x.lastModified[i]=w),(w=E.getResponseHeader("etag"))&&(x.etag[i]=w)),204===e||"HEAD"===p.type?k="nocontent":304===e?k="notmodified":(k=_.state,f=_.data,d=!(b=_.error))):(b=k,!e&&k||(k="error",e<0&&(e=0))),E.status=e,E.statusText=(t||k)+"",d?v.resolveWith(h,[f,k,E]):v.rejectWith(h,[E,k,b]),E.statusCode(y),y=void 0,l&&m.trigger(d?"ajaxSuccess":"ajaxError",[E,p,d?f:b]),g.fireWith(h,[E,k]),l&&(m.trigger("ajaxComplete",[E,p]),--x.active||x.event.trigger("ajaxStop")))}return E},getJSON:function(e,t,n){return x.get(e,t,n,"json")},getScript:function(e,t){return x.get(e,void 0,t,"script")}}),x.each(["get","post"],function(e,t){x[t]=function(e,n,r,i){return g(n)&&(i=i||r,r=n,n=void 0),x.ajax(x.extend({url:e,type:t,dataType:i,data:n,success:r},x.isPlainObject(e)&&e))}}),x.ajaxPrefilter(function(e){var t;for(t in e.headers)"content-type"===t.toLowerCase()&&(e.contentType=e.headers[t]||"")}),x._evalUrl=function(e,t,n){return x.ajax({url:e,type:"GET",dataType:"script",cache:!0,async:!1,global:!1,converters:{"text script":function(){}},dataFilter:function(e){x.globalEval(e,t,n)}})},x.fn.extend({wrapAll:function(e){var t;return this[0]&&(g(e)&&(e=e.call(this[0])),t=x(e,this[0].ownerDocument).eq(0).clone(!0),this[0].parentNode&&t.insertBefore(this[0]),t.map(function(){for(var e=this;e.firstElementChild;)e=e.firstElementChild;return e}).append(this)),this},wrapInner:function(e){return g(e)?this.each(function(t){x(this).wrapInner(e.call(this,t))}):this.each(function(){var t=x(this),n=t.contents();n.length?n.wrapAll(e):t.append(e)})},wrap:function(e){var t=g(e);return this.each(function(n){x(this).wrapAll(t?e.call(this,n):e)})},unwrap:function(e){return this.parent(e).not("body").each(function(){x(this).replaceWith(this.childNodes)}),this}}),x.expr.pseudos.hidden=function(e){return!x.expr.pseudos.visible(e)},x.expr.pseudos.visible=function(e){return!!(e.offsetWidth||e.offsetHeight||e.getClientRects().length)},x.ajaxSettings.xhr=function(){try{return new n.XMLHttpRequest}catch(e){}};var zt={0:200,1223:204},Ht=x.ajaxSettings.xhr();v.cors=!!Ht&&"withCredentials"in Ht,v.ajax=Ht=!!Ht,x.ajaxTransport(function(e){var t,r;if(v.cors||Ht&&!e.crossDomain)return{send:function(i,o){var a,s=e.xhr();if(s.open(e.type,e.url,e.async,e.username,e.password),e.xhrFields)for(a in e.xhrFields)s[a]=e.xhrFields[a];for(a in e.mimeType&&s.overrideMimeType&&s.overrideMimeType(e.mimeType),e.crossDomain||i["X-Requested-With"]||(i["X-Requested-With"]="XMLHttpRequest"),i)s.setRequestHeader(a,i[a]);t=function(e){return function(){t&&(t=r=s.onload=s.onerror=s.onabort=s.ontimeout=s.onreadystatechange=null,"abort"===e?s.abort():"error"===e?"number"!=typeof s.status?o(0,"error"):o(s.status,s.statusText):o(zt[s.status]||s.status,s.statusText,"text"!==(s.responseType||"text")||"string"!=typeof s.responseText?{binary:s.response}:{text:s.responseText},s.getAllResponseHeaders()))}},s.onload=t(),r=s.onerror=s.ontimeout=t("error"),void 0!==s.onabort?s.onabort=r:s.onreadystatechange=function(){4===s.readyState&&n.setTimeout(function(){t&&r()})},t=t("abort");try{s.send(e.hasContent&&e.data||null)}catch(e){if(t)throw e}},abort:function(){t&&t()}}}),x.ajaxPrefilter(function(e){e.crossDomain&&(e.contents.script=!1)}),x.ajaxSetup({accepts:{script:"text/javascript, application/javascript, application/ecmascript, application/x-ecmascript"},contents:{script:/\b(?:java|ecma)script\b/},converters:{"text script":function(e){return x.globalEval(e),e}}}),x.ajaxPrefilter("script",function(e){void 0===e.cache&&(e.cache=!1),e.crossDomain&&(e.type="GET")}),x.ajaxTransport("script",function(e){var t,n;if(e.crossDomain||e.scriptAttrs)return{send:function(r,i){t=x("<script>").attr(e.scriptAttrs||{}).prop({charset:e.scriptCharset,src:e.url}).on("load error",n=function(e){t.remove(),n=null,e&&i("error"===e.type?404:200,e.type)}),b.head.appendChild(t[0])},abort:function(){n&&n()}}});var Vt,Wt=[],Yt=/(=)\?(?=&|$)|\?\?/;x.ajaxSetup({jsonp:"callback",jsonpCallback:function(){var e=Wt.pop()||x.expando+"_"+kt.guid++;return this[e]=!0,e}}),x.ajaxPrefilter("json jsonp",function(e,t,r){var i,o,a,s=!1!==e.jsonp&&(Yt.test(e.url)?"url":"string"==typeof e.data&&0===(e.contentType||"").indexOf("application/x-www-form-urlencoded")&&Yt.test(e.data)&&"data");if(s||"jsonp"===e.dataTypes[0])return i=e.jsonpCallback=g(e.jsonpCallback)?e.jsonpCallback():e.jsonpCallback,s?e[s]=e[s].replace(Yt,"$1"+i):!1!==e.jsonp&&(e.url+=(xt.test(e.url)?"&":"?")+e.jsonp+"="+i),e.converters["script json"]=function(){return a||x.error(i+" was not called"),a[0]},e.dataTypes[0]="json",o=n[i],n[i]=function(){a=arguments},r.always(function(){void 0===o?x(n).removeProp(i):n[i]=o,e[i]&&(e.jsonpCallback=t.jsonpCallback,Wt.push(i)),a&&g(o)&&o(a[0]),a=o=void 0}),"script"}),v.createHTMLDocument=((Vt=b.implementation.createHTMLDocument("").body).innerHTML="<form></form><form></form>",2===Vt.childNodes.length),x.parseHTML=function(e,t,n){return"string"!=typeof e?[]:("boolean"==typeof t&&(n=t,t=!1),t||(v.createHTMLDocument?((r=(t=b.implementation.createHTMLDocument("")).createElement("base")).href=b.location.href,t.head.appendChild(r)):t=b),o=!n&&[],(i=A.exec(e))?[t.createElement(i[1])]:(i=ke([e],t,o),o&&o.length&&x(o).remove(),x.merge([],i.childNodes)));var r,i,o},x.fn.load=function(e,t,n){var r,i,o,a=this,s=e.indexOf(" ");return s>-1&&(r=mt(e.slice(s)),e=e.slice(0,s)),g(t)?(n=t,t=void 0):t&&"object"==typeof t&&(i="POST"),a.length>0&&x.ajax({url:e,type:i||"GET",dataType:"html",data:t}).done(function(e){o=arguments,a.html(r?x("<div>").append(x.parseHTML(e)).find(r):e)}).always(n&&function(e,t){a.each(function(){n.apply(this,o||[e.responseText,t,e])})}),this},x.expr.pseudos.animated=function(e){return x.grep(x.timers,function(t){return e===t.elem}).length},x.offset={setOffset:function(e,t,n){var r,i,o,a,s,c,u=x.css(e,"position"),l=x(e),d={};"static"===u&&(e.style.position="relative"),s=l.offset(),o=x.css(e,"top"),c=x.css(e,"left"),("absolute"===u||"fixed"===u)&&(o+c).indexOf("auto")>-1?(a=(r=l.position()).top,i=r.left):(a=parseFloat(o)||0,i=parseFloat(c)||0),g(t)&&(t=t.call(e,n,x.extend({},s))),null!=t.top&&(d.top=t.top-s.top+a),null!=t.left&&(d.left=t.left-s.left+i),"using"in t?t.using.call(e,d):l.css(d)}},x.fn.extend({offset:function(e){if(arguments.length)return void 0===e?this:this.each(function(t){x.offset.setOffset(this,e,t)});var t,n,r=this[0];return r?r.getClientRects().length?(t=r.getBoundingClientRect(),n=r.ownerDocument.defaultView,{top:t.top+n.pageYOffset,left:t.left+n.pageXOffset}):{top:0,left:0}:void 0},position:function(){if(this[0]){var e,t,n,r=this[0],i={top:0,left:0};if("fixed"===x.css(r,"position"))t=r.getBoundingClientRect();else{for(t=this.offset(),n=r.ownerDocument,e=r.offsetParent||n.documentElement;e&&(e===n.body||e===n.documentElement)&&"static"===x.css(e,"position");)e=e.parentNode;e&&e!==r&&1===e.nodeType&&((i=x(e).offset()).top+=x.css(e,"borderTopWidth",!0),i.left+=x.css(e,"borderLeftWidth",!0))}return{top:t.top-i.top-x.css(r,"marginTop",!0),left:t.left-i.left-x.css(r,"marginLeft",!0)}}},offsetParent:function(){return this.map(function(){for(var e=this.offsetParent;e&&"static"===x.css(e,"position");)e=e.offsetParent;return e||oe})}}),x.each({scrollLeft:"pageXOffset",scrollTop:"pageYOffset"},function(e,t){var n="pageYOffset"===t;x.fn[e]=function(r){return V(this,function(e,r,i){var o;if(y(e)?o=e:9===e.nodeType&&(o=e.defaultView),void 0===i)return o?o[t]:e[r];o?o.scrollTo(n?o.pageXOffset:i,n?i:o.pageYOffset):e[r]=i},e,r,arguments.length)}}),x.each(["top","left"],function(e,t){x.cssHooks[t]=He(v.pixelPosition,function(e,n){if(n)return n=ze(e,t),Be.test(n)?x(e).position()[t]+"px":n})}),x.each({Height:"height",Width:"width"},function(e,t){x.each({padding:"inner"+e,content:t,"":"outer"+e},function(n,r){x.fn[r]=function(i,o){var a=arguments.length&&(n||"boolean"!=typeof i),s=n||(!0===i||!0===o?"margin":"border");return V(this,function(t,n,i){var o;return y(t)?0===r.indexOf("outer")?t["inner"+e]:t.document.documentElement["client"+e]:9===t.nodeType?(o=t.documentElement,Math.max(t.body["scroll"+e],o["scroll"+e],t.body["offset"+e],o["offset"+e],o["client"+e])):void 0===i?x.css(t,n,s):x.style(t,n,i,s)},t,a?i:void 0,a)}})}),x.each(["ajaxStart","ajaxStop","ajaxComplete","ajaxError","ajaxSuccess","ajaxSend"],function(e,t){x.fn[t]=function(e){return this.on(t,e)}}),x.fn.extend({bind:function(e,t,n){return this.on(e,null,t,n)},unbind:function(e,t){return this.off(e,null,t)},delegate:function(e,t,n,r){return this.on(t,e,n,r)},undelegate:function(e,t,n){return 1===arguments.length?this.off(e,"**"):this.off(t,e||"**",n)},hover:function(e,t){return this.mouseenter(e).mouseleave(t||e)}}),x.each("blur focus focusin focusout resize scroll click dblclick mousedown mouseup mousemove mouseover mouseout mouseenter mouseleave change select submit keydown keypress keyup contextmenu".split(" "),function(e,t){x.fn[t]=function(e,n){return arguments.length>0?this.on(t,null,e,n):this.trigger(t)}});var Gt=/^[\s\uFEFF\xA0]+|[\s\uFEFF\xA0]+$/g;x.proxy=function(e,t){var n,r,i;if("string"==typeof t&&(n=e[t],t=e,e=n),g(e))return r=s.call(arguments,2),(i=function(){return e.apply(t||this,r.concat(s.call(arguments)))}).guid=e.guid=e.guid||x.guid++,i},x.holdReady=function(e){e?x.readyWait++:x.ready(!0)},x.isArray=Array.isArray,x.parseJSON=JSON.parse,x.nodeName=j,x.isFunction=g,x.isWindow=y,x.camelCase=K,x.type=k,x.now=Date.now,x.isNumeric=function(e){var t=x.type(e);return("number"===t||"string"===t)&&!isNaN(e-parseFloat(e))},x.trim=function(e){return null==e?"":(e+"").replace(Gt,"")},void 0===(r=function(){return x}.apply(t,[]))||(e.exports=r);var Kt=n.jQuery,$t=n.$;return x.noConflict=function(e){return n.$===x&&(n.$=$t),e&&n.jQuery===x&&(n.jQuery=Kt),x},void 0===i&&(n.jQuery=n.$=x),x})},function(e,t,n){var r=n(136);e.exports=function(e,t,n){if(r(e),void 0===t)return e;switch(n){case 0:return function(){return e.call(t)};case 1:return function(n){return e.call(t,n)};case 2:return function(n,r){return e.call(t,n,r)};case 3:return function(n,r,i){return e.call(t,n,r,i)}}return function(){return e.apply(t,arguments)}}},function(e,t,n){var r=n(157);e.exports=function(e){if(!r(e))throw TypeError(String(e)+" is not an object");return e}},function(e,t,n){var r=n(18),i=n(469),o=n(825),a=n(470);e.exports=r(function(e,t){return i(e)?function(){return e.apply(this,arguments)&&t.apply(this,arguments)}:a(o)(e,t)})},function(e,t,n){"use strict";n.d(t,"b",function(){return b}),n.d(t,"d",function(){return _}),n.d(t,"c",function(){return w}),n.d(t,"a",function(){return k});var r=n(699),i=n.n(r),o=n(347),a=n.n(o),s=n(1146),c=n.n(s),u=n(700),l=n.n(u),d=n(424),f=n.n(d),p=n(701),h=n.n(p),m=n(665),v=n.n(m),g=n(37),y=n.n(g),b=h()(l.a),_=y()(l.a,function(){return{}}),w=h()(c.a),k=a()(i()(w),i()(f.a));v()(k)},function(e,t,n){e.exports=n(1960)()},function(e,t){
/** @license ISC License (c) copyright 2018 original and current authors */
e.exports={alt:"fantasy-land/alt",bimap:"fantasy-land/bimap",chain:"fantasy-land/chain",compose:"fantasy-land/compose",concat:"fantasy-land/concat",contramap:"fantasy-land/contramap",empty:"fantasy-land/empty",equals:"fantasy-land/equals",extend:"fantasy-land/extend",filter:"fantasy-land/filter",id:"fantasy-land/id",map:"fantasy-land/map",of:"fantasy-land/of",promap:"fantasy-land/promap",reduce:"fantasy-land/reduce",zero:"fantasy-land/zero"}},function(e,t,n){e.exports=n(1326)},function(e,t,n){var r=n(212),i={}.hasOwnProperty;e.exports=Object.hasOwn||function(e,t){return i.call(r(e),t)}},function(e,t,n){var r=n(101),i=n(126),o=function(e){return"function"==typeof e?e:void 0};e.exports=function(e,t){return arguments.length<2?o(r[e])||o(i[e]):r[e]&&r[e][t]||i[e]&&i[e][t]}},function(e,t){e.exports=function(e,t){return Object.prototype.hasOwnProperty.call(t,e)}},function(e,t,n){var r=n(186),i=n(463);e.exports=function(e){return function t(n,o){switch(arguments.length){case 0:return t;case 1:return i(n)?t:r(function(t){return e(n,t)});default:return i(n)&&i(o)?t:i(n)?r(function(t){return e(t,o)}):i(o)?r(function(t){return e(n,t)}):e(n,o)}}}},function(e,t,n){var r=n(1067)("wks"),i=n(1068),o=n(123).Symbol,a=n(2201);e.exports=function(e){return r[e]||(r[e]=a&&o[e]||(a?o:i)("Symbol."+e))}},function(e,t,n){"use strict";var r,i=n(187),o=n(123),a=n(157),s=n(241),c=n(1199),u=n(303),l=n(330),d=n(201).f,f=n(440),p=n(1075),h=n(173)("toStringTag"),m=n(1068)("TYPED_ARRAY_TAG"),v=o.DataView,g=v&&v.prototype,y=o.Int8Array,b=y&&y.prototype,_=o.Uint8ClampedArray,w=_&&_.prototype,k=y&&f(y),x=b&&f(b),E=Object.prototype,S=E.isPrototypeOf,T=!(!o.ArrayBuffer||!o.DataView),C=T&&!!p,O=!1,j={Int8Array:1,Uint8Array:1,Uint8ClampedArray:1,Int16Array:2,Uint16Array:2,Int32Array:4,Uint32Array:4,Float32Array:4,Float64Array:8},A=function(e){return a(e)&&s(j,c(e))};for(r in j)o[r]||(C=!1);if((!C||"function"!=typeof k||k===Function.prototype)&&(k=function(){throw TypeError("Incorrect invocation")},C))for(r in j)o[r]&&p(o[r],k);if((!C||!x||x===E)&&(x=k.prototype,C))for(r in j)o[r]&&p(o[r].prototype,x);if(C&&f(w)!==x&&p(w,x),i&&!s(x,h))for(r in O=!0,d(x,h,{get:function(){return a(this)?this[m]:void 0}}),j)o[r]&&u(o[r],m,r);T&&p&&f(g)!==E&&p(g,E),e.exports={NATIVE_ARRAY_BUFFER:T,NATIVE_ARRAY_BUFFER_VIEWS:C,TYPED_ARRAY_TAG:O&&m,aTypedArray:function(e){if(A(e))return e;throw TypeError("Target is not a typed array")},aTypedArrayConstructor:function(e){if(p){if(S.call(k,e))return e}else for(var t in j)if(s(j,r)){var n=o[t];if(n&&(e===n||S.call(n,e)))return e}throw TypeError("Target is not a typed array constructor")},exportProto:function(e,t,n){if(i){if(n)for(var r in j){var a=o[r];a&&s(a.prototype,e)&&delete a.prototype[e]}x[e]&&!n||l(x,e,n?t:C&&b[e]||t)}},exportStatic:function(e,t,n){var r,a;if(i){if(p){if(n)for(r in j)(a=o[r])&&s(a,e)&&delete a[e];if(k[e]&&!n)return;try{return l(k,e,n?t:C&&y[e]||t)}catch(e){}}for(r in j)!(a=o[r])||a[e]&&!n||l(a,e,t)}},isView:function(e){var t=c(e);return"DataView"===t||s(j,t)},isTypedArray:A,TypedArray:k,TypedArrayPrototype:x}},function(e,t,n){var r=n(376),i=n(58);e.exports=i(r("slice",function(e,t,n){return Array.prototype.slice.call(n,e,t)}))},function(e,t,n){var r=n(18),i=n(30),o=n(14);e.exports=r(function(e,t){return i(o(e),t)})},function(e,t,n){var r=n(48),i=n(820);e.exports=r(i(!0))},function(e,t,n){"use strict";(function(e){n.d(t,"a",function(){return j});var r=n(3),i=n.n(r),o=n(8),a=n(9),s=n(10),c=n(13),u=n(5),l=n(4),d=n.n(l),f=(n(1832),n(2)),p=n.n(f),h=n(1),m=n.n(h),v=n(16),g=n.n(v),y=n(347),b=n.n(y),_=n(37),w=n.n(_),k=n(309),x=n(285),E=n(204),S=n(286),T=n(60);function C(e){var t=function(){if("undefined"==typeof Reflect||!i.a)return!1;if(i.a.sham)return!1;if("function"==typeof Proxy)return!0;try{return Boolean.prototype.valueOf.call(i()(Boolean,[],function(){})),!0}catch(e){return!1}}();return function(){var n,r=Object(u.a)(e);if(t){var o=Object(u.a)(this).constructor;n=i()(r,arguments,o)}else n=r.apply(this,arguments);return Object(c.a)(this,n)}}var O=function(e){return e&&(e.key||e.src)&&!e.isProcessing&&!e.error},j=function(t){Object(s.a)(r,t);var n=C(r);function r(){return Object(o.a)(this,r),n.apply(this,arguments)}return Object(a.a)(r,[{key:"renderAudio",value:function(t){var n,r=this.props,i=r.allowTabNavigation,o=r.index,a=r.labels,s=r.lessonNumber,c=t.audio,u=d()(n="audio-".concat(s,"-")).call(n,o);if(O(c))return e.createElement(k.b,{allowTabNavigation:i,id:u,key:u,labels:a,mediaSrc:c.key,shouldPause:c.pause})}},{key:"renderImage",value:function(t){var n,r=this.props,i=r.allowTabNavigation,o=r.defaultAlign,a=r.index,s=r.onLoad,c=r.opts,u=t.image,l=null!==(n=null==u?void 0:u.align)&&void 0!==n?n:o,d="image-".concat(a),f=c.disableZoom;if(O(u))return e.createElement(E.a,{align:l,key:d,src:Object(T.a)(u),alt:u.alt,disableZoom:f,allowTabNavigation:i,onLoad:s,imageKey:u.key,shouldFillWidth:u.fillWidth})}},{key:"renderVideo",value:function(t){var n,r,i=t.video,o=void 0===i?{}:i,a=this.props,s=a.allowTabNavigation,c=a.blockId,u=a.lessonNumber,l=a.index,f=a.labels,p=a.onFullScreenChange,h=a.enableVideoPlaybackSpeed,m=(r=c,w()(g()(r),b()("-".concat(r))))(d()(n="video-".concat(u,"-")).call(n,l));if(O(o))return e.createElement(S.a,{allowTabNavigation:s,captionUID:o.captionUID,captions:o.captions,id:m,key:m,labels:f,onFullScreenChange:p,poster:o.poster,shouldPause:o.pause,src:o.key,canAdjustPlaybackSpeed:h})}},{key:"renderEmbed",value:function(t){var n=this.props,r=n.allowTabNavigation,i=n.opts,o=n.labels,a=i.fullEmbed,s=i.showMetaData,c=void 0===s||s,u=t.embed,l="embed-".concat(this.props.index);if(O(u))return e.createElement(x.a,{labels:o,key:l,isLesson:a,id:l,showMetaData:c,data:u,allowTabNavigation:r,shouldPause:u.pause})}},{key:"render",value:function(){var t=this.props,n=t.media,r=t.hasPadding,i=p()({"media-group":r});return e.createElement("div",{className:i},this.renderAudio(n),this.renderImage(n),this.renderVideo(n),this.renderEmbed(n))}}],[{key:"propTypes",get:function(){return{allowTabNavigation:m.a.bool,blockId:m.a.string,defaultAlign:m.a.string,hasPadding:m.a.bool,index:m.a.string,media:m.a.object,onLoad:m.a.func,opts:m.a.object}}},{key:"defaultProps",get:function(){return{defaultAlign:"left",media:{},index:"1",hasPadding:!0,opts:{},allowTabNavigation:!0,lessonNumber:1}}}]),r}(e.Component)}).call(this,n(0))},function(e,t,n){t.action=n(1730),t.also=n(1732),t.error=n(1733),t.handle=n(1734),t.logError=n(1735),t.onSuccess=n(1736),t.sideEffect=n(1737)},function(e,t,n){var r=n(199),i=n(48),o=n(54);e.exports=i(function(e){return o(e.length,function(){var t=0,n=arguments[0],i=arguments[arguments.length-1],o=Array.prototype.slice.call(arguments,0);return o[0]=function(){var e=n.apply(this,r(arguments,[t,i]));return t+=1,e},e.apply(this,o)})})},function(e,t,n){"use strict";var r=n(850),i=Object.prototype.toString;function o(e){return"[object Array]"===i.call(e)}function a(e){return void 0===e}function s(e){return null!==e&&"object"==typeof e}function c(e){return"[object Function]"===i.call(e)}function u(e,t){if(null!=e)if("object"!=typeof e&&(e=[e]),o(e))for(var n=0,r=e.length;n<r;n++)t.call(null,e[n],n,e);else for(var i in e)Object.prototype.hasOwnProperty.call(e,i)&&t.call(null,e[i],i,e)}e.exports={isArray:o,isArrayBuffer:function(e){return"[object ArrayBuffer]"===i.call(e)},isBuffer:function(e){return null!==e&&!a(e)&&null!==e.constructor&&!a(e.constructor)&&"function"==typeof e.constructor.isBuffer&&e.constructor.isBuffer(e)},isFormData:function(e){return"undefined"!=typeof FormData&&e instanceof FormData},isArrayBufferView:function(e){return"undefined"!=typeof ArrayBuffer&&ArrayBuffer.isView?ArrayBuffer.isView(e):e&&e.buffer&&e.buffer instanceof ArrayBuffer},isString:function(e){return"string"==typeof e},isNumber:function(e){return"number"==typeof e},isObject:s,isUndefined:a,isDate:function(e){return"[object Date]"===i.call(e)},isFile:function(e){return"[object File]"===i.call(e)},isBlob:function(e){return"[object Blob]"===i.call(e)},isFunction:c,isStream:function(e){return s(e)&&c(e.pipe)},isURLSearchParams:function(e){return"undefined"!=typeof URLSearchParams&&e instanceof URLSearchParams},isStandardBrowserEnv:function(){return("undefined"==typeof navigator||"ReactNative"!==navigator.product&&"NativeScript"!==navigator.product&&"NS"!==navigator.product)&&"undefined"!=typeof window&&"undefined"!=typeof document},forEach:u,merge:function e(){var t={};function n(n,r){"object"==typeof t[r]&&"object"==typeof n?t[r]=e(t[r],n):t[r]=n}for(var r=0,i=arguments.length;r<i;r++)u(arguments[r],n);return t},deepMerge:function e(){var t={};function n(n,r){"object"==typeof t[r]&&"object"==typeof n?t[r]=e(t[r],n):t[r]="object"==typeof n?e({},n):n}for(var r=0,i=arguments.length;r<i;r++)u(arguments[r],n);return t},extend:function(e,t,n){return u(t,function(t,i){e[i]=n&&"function"==typeof t?r(t,n):t}),e},trim:function(e){return e.replace(/^\s*/,"").replace(/\s*$/,"")}}},function(e,t,n){var r=n(370),i=Math.min;e.exports=function(e){return e>0?i(r(e),9007199254740991):0}},function(e,t,n){var r=n(199),i=n(18);e.exports=i(function(e,t){return r(t,[e])})},function(e,t,n){var r=n(58);e.exports=r(function(e,t,n){return e(n[t])})},function(e,t,n){"use strict";(function(e){n(2136);var r=n(2),i=n.n(r);t.a=function(t){var n=t.onSubmit,r=t.children,o=t.className,a=t.canSubmit;return e.createElement("button",{disabled:!a,className:i()("submit-button",o,{"brand--background":a}),onClick:n,type:"button"},r)}}).call(this,n(0))},function(e,t,n){var r=n(463);e.exports=function(e){return function t(n){return 0===arguments.length||r(n)?t:e.apply(this,arguments)}}},function(e,t,n){e.exports=!n(117)(function(){return 7!=Object.defineProperty({},"a",{get:function(){return 7}}).a})},function(e,t,n){"use strict";var r=n(36),i=n(4),o=n.n(i),a=(n(1928),n(0)),s=n.n(a),c=n(7),u=n.n(c),l=n(2),d=n.n(l),f=n(191),p=n.n(f),h=n(30),m=n.n(h),v=n(50),g=n.n(v),y=n(243),b=n.n(y),_=n(231),w=n.n(_),k=n(33),x=n(19),E=n(138),S=n(24),T=function(e){var t,n,i=e.allowTabNavigation,c=e.isComplete,u=e.isCorrect,l=e.onChange,f=e.onEnterToSubmit,p=e.options,h=e.questionHtmlId,m=e.quizAcceptableResponses,v=e.quizAnswerPlaceholder,g=e.revealAnswers,y=e.value,b=Object(a.useRef)(),_=Object(a.useState)(function(){return w()("fitb-")}),E=Object(r.a)(_,1)[0],T="".concat(E,"-feedback"),C="".concat(E,"-acceptable"),j="".concat(E,"-input"),A=c?o()(t="".concat(T," ")).call(t,C):void 0,P=c?void 0:v,M=i?0:x.i,N=d()("quiz-fill__icon",{"quiz-fill__icon--visible":c}),I=d()("quiz-fill__options",{"quiz-fill__options--visible":c}),L=Object(a.useCallback)(function(e){l(e.currentTarget.value)},[l]),D=Object(a.useCallback)(function(e){Object(S.d)(e)&&f(e)},[f]),R=c?void 0:L,B=c?void 0:D;return s.a.createElement("div",{className:"quiz-fill"},s.a.createElement("div",{className:"quiz-fill__container"},s.a.createElement("input",{"aria-labelledby":h,"aria-describedby":A,"aria-hidden":!i,"aria-readonly":c,autoComplete:"off",className:"quiz-fill__input brand--body ignore-prefers",id:j,onChange:R,onKeyDown:B,placeholder:P,readOnly:c,ref:b,tabIndex:M,type:"text",value:y}),g&&s.a.createElement("div",{className:N,id:T},u&&s.a.createElement(k.e,{"aria-label":"Correct",className:"brand--fill"}),!u&&s.a.createElement(k.I,{"aria-label":"Incorrect"}))),g&&c&&s.a.createElement("div",{className:I,id:C},o()(n="".concat(m,": ")).call(n,O(p))))};T.defaultProps={onChange:E.b,onEnterToSubmit:E.b};var C,O=u()(p()(", "),m()(u()(b.a,g()("","title")))),j=T,A=n(1029),P=n(11),M=n(15),N=n.n(M),I=(n(1931),n(310)),L=n.n(I),D=(C={},Object(P.a)(C,"NEXT",function(e,t){return t===e-1?0:t+1}),Object(P.a)(C,"PREV",function(e,t){return 0===t?e-1:t-1}),C),R=function(e){var t=e.allowTabNavigation,n=e.id,i=e.index,o=e.isComplete,c=e.isCorrect,u=e.isFresh,l=e.isSelected,f=e.onChange,p=e.onEnterToSubmit,h=e.onNav,m=e.prefersKeyboardNavigation,v=e.renderOptionText,g=e.revealAnswers,y=e.title,b=Object(a.useState)(function(){return w()("qmc-")}),_=Object(r.a)(b,1)[0],E=Object(a.useRef)(),T=L()(l),C=o&&g,O="".concat(_,"-label"),j=C?"".concat(_,"-result"):void 0,A=o?"true":"false",P=t&&(l||u&&0===i)?0:x.i,M=d()("quiz-multiple-choice-option-wrap",{"quiz-multiple-choice-option-wrap--complete":o}),N=d()("quiz-multiple-choice-option",{"quiz-multiple-choice-option--complete":o,"quiz-multiple-choice-option--keyboard":m,"quiz-multiple-choice-option--selected":l,"quiz-multiple-choice-option--correct":o&&c&&g,"quiz-multiple-choice-option--incorrect":o&&!c&&g}),I=d()("quiz-multiple-choice-option__border",{"brand--beforeBorder":o&&g&&l&&c}),D=Object(a.useCallback)(function(e){e.target===e.currentTarget&&(Object(S.d)(e)?p(e):Object(S.c)(e)?(e.preventDefault(),h("NEXT")):Object(S.o)(e)?(e.preventDefault(),h("PREV")):Object(S.k)(e)&&(e.preventDefault(),f({selectedIndex:i})))},[i,f,p,h]),R=Object(a.useCallback)(function(e){"A"!==e.target.tagName&&f({selectedIndex:i})},[i,f]),B=o?void 0:R,F=o?void 0:D;return Object(a.useEffect)(function(){t&&!T&&l&&E.current&&E.current.focus()},[t,l,T]),s.a.createElement("div",{className:M,onClick:B},s.a.createElement("div",{"aria-checked":l,"aria-describedby":j,"aria-disabled":A,"aria-labelledby":O,className:N,onKeyDown:F,ref:E,role:"radio",tabIndex:P},s.a.createElement("div",{className:"quiz-multiple-choice-option__indicator"},s.a.createElement("div",{className:"quiz-multiple-choice-option__dot brand--background"}),s.a.createElement(k.d,{"aria-hidden":"true",className:"quiz-multiple-choice-option__check brand--fill",width:"9",height:"7"}),s.a.createElement(k.l,{"aria-hidden":"true",className:"quiz-multiple-choice-option__x",height:"8",width:"8"})),s.a.createElement("div",{className:I})),s.a.createElement("div",{className:"quiz-multiple-choice-option__text brand--body",id:O},v({optionId:n,title:y})),C&&s.a.createElement("div",{className:"visually-hidden-always",id:j},l&&c&&"Correctly selected",l&&!c&&"Incorrectly selected",!l&&c&&"Incorrectly unselected",!l&&!c&&"Correctly unselected"))},B=function(e){var t=e.allowTabNavigation,n=e.correctId,r=e.isComplete,i=e.onChange,o=e.onEnterToSubmit,c=e.options,u=void 0===c?[]:c,l=e.prefersKeyboardNavigation,d=e.questionHtmlId,f=e.renderOptionText,p=e.revealAnswers,h=e.selectedIndex,m=Object(a.useCallback)(function(e){var t=u.length;1!==t&&i({selectedIndex:D[e](t,h||0)})},[i,u.length,h]);return s.a.createElement("div",{"aria-labelledby":d,role:"radiogroup"},N()(u).call(u,function(e,a,c){return s.a.createElement(R,{allowTabNavigation:t,id:e.id,index:a,isComplete:r,isCorrect:n===e.id,isFirst:0===a,isFresh:-1===h||null==h,isLast:a===c.length-1,isSelected:h===a,key:e.id,onChange:i,onEnterToSubmit:o,onNav:m,prefersKeyboardNavigation:l,renderOptionText:f,revealAnswers:p,title:e.title})}))},F=(n(1932),n(98)),U=n.n(F),q=function(e){var t=e.allowTabNavigation,n=e.id,i=e.index,o=e.isComplete,c=e.isCorrect,u=e.isSelected,l=e.onChange,f=e.onEnterToSubmit,p=e.prefersKeyboardNavigation,h=e.renderOptionText,m=e.revealAnswers,v=e.title,g=Object(a.useState)(function(){return w()("qmr-")}),y=Object(r.a)(g,1)[0],b=o&&m,_="".concat(y,"-label"),E=b?"".concat(y,"-result"):void 0,T=o?"true":"false",C=t?0:x.i,O=d()("quiz-multiple-response-option-wrap",{"quiz-multiple-response-option-wrap--complete":o}),j=d()("quiz-multiple-response-option",{"quiz-multiple-response-option--complete":o,"quiz-multiple-response-option--keyboard":p,"quiz-multiple-response-option--selected":u,"quiz-multiple-response-option--correct":o&&c&&m,"quiz-multiple-response-option--incorrect":o&&!c&&m}),A=d()("quiz-multiple-response-option__border",{"brand--beforeBorder":o&&m&&c&&u}),P=Object(a.useCallback)(function(e){Object(S.d)(e)?f(e):Object(S.k)(e)&&(e.preventDefault(),l({optionIndex:i}))},[i,f,l]),M=Object(a.useCallback)(function(e){"A"!==e.target.tagName&&l({optionIndex:i})},[i,l]),N=o?void 0:M,I=o?void 0:P;return s.a.createElement("li",{className:O,onClick:N,role:"listitem"},s.a.createElement("div",{"aria-checked":u,"aria-describedby":E,"aria-disabled":T,"aria-labelledby":_,className:j,onKeyDown:I,role:"checkbox",tabIndex:C},s.a.createElement("div",{className:"quiz-multiple-response-option__indicator"},s.a.createElement(k.d,{"aria-hidden":"true",className:"quiz-multiple-response-option__check brand--fill",width:"9",height:"7"}),s.a.createElement(k.l,{"aria-hidden":"true",className:"quiz-multiple-response-option__x",height:"8",width:"8"})),s.a.createElement("div",{className:A})),s.a.createElement("div",{className:"quiz-multiple-response-option__text brand--body",id:_},h({optionId:n,title:v})),b&&s.a.createElement("div",{className:"visually-hidden-always",id:E},u&&c&&"Correctly checked",u&&!c&&"Incorrectly checked",!u&&c&&"Incorrectly unchecked",!u&&!c&&"Correctly unchecked"))},z=function(e){var t=e.allowTabNavigation,n=e.correctIds,r=void 0===n?[]:n,i=e.isComplete,o=e.onChange,a=e.onEnterToSubmit,c=e.options,u=void 0===c?[]:c,l=e.prefersKeyboardNavigation,d=e.renderOptionText,f=e.revealAnswers,p=e.selectedIndices,h=void 0===p?[]:p;return s.a.createElement("ul",{role:"list"},N()(u).call(u,function(e,n){return s.a.createElement(q,{allowTabNavigation:t,id:e.id,index:n,isComplete:i,isCorrect:U()(e.id,r),isSelected:U()(n,h),key:e.id,onChange:o,onEnterToSubmit:a,prefersKeyboardNavigation:l,renderOptionText:d,revealAnswers:f,title:e.title})}))};n.d(t,"a",function(){return j}),n.d(t,"b",function(){return A.a}),n.d(t,"c",function(){return B}),n.d(t,"d",function(){return z})},function(e,t,n){var r=n(455),i=n(733),o=n(734);e.exports=function(){function e(e,t,n){for(var r=n.next();!r.done;){if((t=e["@@transducer/step"](t,r.value))&&t["@@transducer/reduced"]){t=t["@@transducer/value"];break}r=n.next()}return e["@@transducer/result"](t)}function t(e,t,n,r){return e["@@transducer/result"](n[r](o(e["@@transducer/step"],e),t))}var n="undefined"!=typeof Symbol?Symbol.iterator:"@@iterator";return function(o,a,s){if("function"==typeof o&&(o=i(o)),r(s))return function(e,t,n){for(var r=0,i=n.length;r<i;){if((t=e["@@transducer/step"](t,n[r]))&&t["@@transducer/reduced"]){t=t["@@transducer/value"];break}r+=1}return e["@@transducer/result"](t)}(o,a,s);if("function"==typeof s["fantasy-land/reduce"])return t(o,a,s,"fantasy-land/reduce");if(null!=s[n])return e(o,a,s[n]());if("function"==typeof s.next)return e(o,a,s);if("function"==typeof s.reduce)return t(o,a,s,"reduce");throw new TypeError("reduce: list must be array or iterable")}}()},function(e,t){
/** @license ISC License (c) copyright 2017 original and current authors */
var n={unk:function(){return"unknown"},All:function(){return"All"},Any:function(){return"Any"},Arrow:function(){return"Arrow"},Assign:function(){return"Assign"},Async:function(){return"Async"},Const:function(e){return"Const("+e+")"},Either:function(){return"Either"},Endo:function(){return"Endo"},Equiv:function(){return"Equiv"},First:function(){return"First"},Identity:function(){return"Identity"},IO:function(){return"IO"},Last:function(){return"Last"},List:function(){return"List"},Max:function(){return"Max"},Maybe:function(){return"Maybe"},Min:function(){return"Min"},Pair:function(){return"Pair"},Pred:function(){return"Pred"},Prod:function(){return"Prod"},Reader:function(){return"Reader"},Result:function(){return"Result"},Star:function(){return"Star"},State:function(){return"State"},Sum:function(){return"Sum"},Tuple:function(e){return e+"-Tuple"},Unit:function(){return"Unit"},Writer:function(){return"Writer"}},r=function(e){return n[e]||n.unk};e.exports={proxy:function(e,t){return{type:function(){return r(e)(t)}}},type:r,typeFn:function(e,t,n){return"crocks/"+r(e)(n)+"@"+(t||0)}}},function(e,t,n){var r=n(392);e.exports=r(1,"join")},function(e,t,n){var r=n(770),i=n(18),o=n(1353),a=n(385);e.exports=i(function(e,t){if(!o(e))throw new TypeError("‘test’ requires a value of type RegExp as its first argument; received "+a(e));return r(e).test(t)})},function(e,t,n){
/** @license ISC License (c) copyright 2016 original and current authors */
var r=n(81),i="compose: Functions required";function o(e,t){if(!r(t))throw new TypeError(i);return function(){for(var n=[],r=arguments.length;r--;)n[r]=arguments[r];return t.call(null,e.apply(null,n))}}e.exports=function(){for(var e=[],t=arguments.length;t--;)e[t]=arguments[t];if(!arguments.length)throw new TypeError(i);var n=e.slice().reverse(),a=n[0];if(!r(a))throw new TypeError(i);return n.slice(1).concat(function(e){return e}).reduce(o,a)}},function(e,t,n){"use strict";n.d(t,"c",function(){return r}),n.d(t,"b",function(){return i}),n.d(t,"a",function(){return o});var r={validEmail:/^(([^<>()[\]\\.,;:\s@"]+(\.[^<>()[\]\\.,;:\s@"]+)*)|(".+"))@((\[[0-9]{1,3}\.[0-9]{1,3}\.[0-9]{1,3}\.[0-9]{1,3}])|(([a-zA-Z\-0-9]+\.)+[a-zA-Z]{2,}))$/,validIframe:/^<iframe(.*)?\ssrc="(?:(?:(?:https?):)?\/\/)(?:\S+(?::\S*)?@)?(?:(?!(?:10|127)(?:\.\d{1,3}){3})(?!(?:169\.254|192\.168)(?:\.\d{1,3}){2})(?!172\.(?:1[6-9]|2\d|3[0-1])(?:\.\d{1,3}){2})(?:[1-9]\d?|1\d\d|2[01]\d|22[0-3])(?:\.(?:1?\d{1,2}|2[0-4]\d|25[0-5])){2}(?:\.(?:[1-9]\d?|1\d\d|2[0-4]\d|25[0-4]))|(?:(?:[a-z\u00a1-\uffff0-9]-*)*[a-z\u00a1-\uffff0-9]+)(?:\.(?:[a-z\u00a1-\uffff0-9]-*)*[a-z\u00a1-\uffff0-9]+)*(?:\.(?:[a-z\u00a1-\uffff]{2,})).?)(?::\d{2,5})?(?:[/?#]\S*)?"(.*)?><\/iframe>$/,validUrl:/^(?:(?:(?:https?):)?\/\/)(?:\S+(?::\S*)?@)?(?:(?!(?:10|127)(?:\.\d{1,3}){3})(?!(?:169\.254|192\.168)(?:\.\d{1,3}){2})(?!172\.(?:1[6-9]|2\d|3[0-1])(?:\.\d{1,3}){2})(?:[1-9]\d?|1\d\d|2[01]\d|22[0-3])(?:\.(?:1?\d{1,2}|2[0-4]\d|25[0-5])){2}(?:\.(?:[1-9]\d?|1\d\d|2[0-4]\d|25[0-4]))|(?:(?:[a-z\u00a1-\uffff0-9]-*)*[a-z\u00a1-\uffff0-9]+)(?:\.(?:[a-z\u00a1-\uffff0-9]-*)*[a-z\u00a1-\uffff0-9]+)*(?:\.(?:[a-z\u00a1-\uffff]{2,})).?)(?::\d{2,5})?(?:[/?#]\S*)?$/},i={ARTICLE:"Article",INTERACTION:"Interaction",QUIZ:"Quiz",VIDEO:"Video"},o=864e5},function(e,t,n){"use strict";n.d(t,"c",function(){return b}),n.d(t,"d",function(){return _}),n.d(t,"e",function(){return w}),n.d(t,"f",function(){return k}),n.d(t,"g",function(){return x}),n.d(t,"h",function(){return E}),n.d(t,"i",function(){return S}),n.d(t,"j",function(){return T}),n.d(t,"b",function(){return j}),n.d(t,"a",function(){return A});var r,i,o,a,s=n(36),c=n(4),u=n.n(c),l=n(73),d=n.n(l),f=n(78),p=n.n(f),h=n(20),m=n.n(h),v=n(22),g=n.n(v),y=["media","storyline"],b=g()(null,["payload","result"]),_=m()(y),w=m()(u()(r=[]).call(r,y,["thumbnail"])),k=m()(u()(i=[]).call(i,y,["meta","version"])),x=g()(null,u()(o=[]).call(o,y,["src"])),E=m()(["payload","result","completion"]),S=m()(u()(a=[]).call(a,y,["processing"])),T=g()(!1,["payload","result","score"]),C=d()(function(e,t){if(!t)return!1;var n=e.majorLimit,r=e.minorLimit,i=t.split("."),o=Object(s.a)(i,2),a=o[0],c=o[1],u=parseInt(a)===n&&c>=r;return a>n||u}),O={mobile:"?forcemobile=1&devicepreview=1&phone=1&rise=true",tablet:"?forcemobile=1&devicepreview=1&rise=true"},j=C({majorLimit:3,minorLimit:13}),A=function(e,t,n){var r,i,o,a=t&&(i=n,o=p()(i.split("-")),O[o]);return a?u()(r="".concat(e)).call(r,a):"".concat(e,"?rise=true")}},function(e,t,n){"use strict";n.d(t,"a",function(){return o}),n.d(t,"b",function(){return a});var r=n(39),i=n.n(r),o=(n(20),function(e){return function(){return document.querySelector(e)}}),a=function(e){return i()(Array.prototype).call(e)}},function(e,t,n){var r=n(156),i=n(198),o=n(293);e.exports=r?function(e,t,n){return i.f(e,t,o(1,n))}:function(e,t,n){return e[t]=n,e}},function(e,t,n){var r=n(156),i=n(730),o=n(91),a=n(451),s=Object.defineProperty;t.f=r?s:function(e,t,n){if(o(e),t=a(t,!0),o(n),i)try{return s(e,t,n)}catch(e){}if("get"in n||"set"in n)throw TypeError("Accessors not supported");return"value"in n&&(e[t]=n.value),e}},function(e,t){e.exports=function(e,t){var n;t=t||[];var r=(e=e||[]).length,i=t.length,o=[];for(n=0;n<r;)o[o.length]=e[n],n+=1;for(n=0;n<i;)o[o.length]=t[n],n+=1;return o}},function(e,t,n){
/** @license ISC License (c) copyright 2016 original and current authors */
var r=n(111),i=n(81),o=n(816);e.exports=r(function(e,t){var n=o(e),r=o(t);return n===r||i(e)&&e.name===r||i(t)&&t.name===n})},function(e,t,n){var r=n(187),i=n(2196),o=n(163),a=n(438),s=Object.defineProperty;t.f=r?s:function(e,t,n){if(o(e),t=a(t,!0),o(n),i)try{return s(e,t,n)}catch(e){}if("get"in n||"set"in n)throw TypeError("Accessors not supported");return"value"in n&&(e[t]=n.value),e}},function(e,t){e.exports={"@@functional/placeholder":!0}},function(e,t,n){var r=n(18),i=n(54);e.exports=r(function(e,t){return i(e,function(){for(var n,r=1,i=t,o=0;r<=e&&"function"==typeof i;)n=r===e?arguments.length:o+i.length,i=i.apply(this,Array.prototype.slice.call(arguments,o,n)),r+=1,o=n;return i})})},function(e,t,n){"use strict";var r=n(36),i=n(0),o=n.n(i),a=n(2),s=n.n(a),c=n(262),u=n(545),l=n(533),d=(n(1835),function(e){var t=e.align,n=e.alt,a=e.allowTabNavigation,d=void 0===a||a,f=e.caption,p=e.disableZoom,h=e.fileName,m=e.shouldFillWidth,v=e.imageKey,g=e.onLoad,y=e.src,b=Object(i.useRef)(),_=Object(i.useRef)(),w=Object(i.useCallback)(function(){return s()("img",{"img--left":"left"===t,"img--right":"right"===t,"img--center":!t||"center"===t,"img--fill":m,"img--zoom":C})},[t,m,C]),k=Object(i.useState)(w()),x=Object(r.a)(k,2),E=x[0],S=x[1],T=Object(c.a)({alt:n,caption:f,fileName:h,key:v}),C=d&&!p,O=Object(i.useCallback)(function(e){_.current.zoom(b.current,e.currentTarget,{})},[]),j=Object(i.useCallback)(function(){S(w())},[w]);Object(i.useEffect)(function(){var e=Object(u.a)();return _.current=e,function(){e.cleanup()}},[]),Object(i.useEffect)(function(){m||S(w())},[t,w,m]);var A=C?O:void 0;return o.a.createElement("div",{className:"container"},o.a.createElement("img",{alt:T,className:E,onClick:A,onLoad:g||j,ref:b,role:"img",src:y}),C&&o.a.createElement("button",{"aria-label":"Zoom image",className:"img__btn img__btn--zoom visually-hidden",onClick:O,type:"button"},o.a.createElement(l.a,{"aria-hidden":"true",className:"img__btn-symbol"})))});t.a=Object(i.memo)(d)},function(e,t,n){
/** @license ISC License (c) copyright 2017 original and current authors */
var r=n(365),i=n(366),o=n(190).type("Async"),a=n(190).typeFn(o(),5),s=n(167),c=n(472),u=n(276),l=n(1462),d=n(1463),f=n(240),p=n(473),h=n(81),m=n(818),v=n(1464),g=n(200),y=function(e){return e.reduce(function(e,t){return e&&g(_,t)},!0)},b=function(e){return _(function(t,n){return n(e)})};function _(e){var t;if(!h(e))throw new TypeError("Async: Function required");var n=b,r=function(){return"Async"+i(e)};function c(t,n,r){if(!h(t)||!h(n))throw new TypeError("Async.fork: Reject and resolve functions required");var i=!1,o=!1,a=h(r)?r:d,s=function(e,t){if(!o)return o=!0,i?d():e(t)},c=e(s.bind(null,t),s.bind(null,n)),u=h(c)?c:d;return l(function(){return a((u(),void(i=!0)))})}function f(e){return function(t){if(!h(t))throw new TypeError("Async."+e+": Function required");return _(function(e,n){return c(e,u(n,t))})}}function p(e){return function(t,n){if(!h(t)||!h(n))throw new TypeError("Async."+e+": Functions required for both arguments");return _(function(e,r){return c(u(e,t),u(r,n))})}}function m(e){return function(t){if(!g(_,t))throw new TypeError("Async."+e+": Async required");return _(function(e,n){var r=d,i=d;return r=c(function(){i=t.fork(e,n)},n),l(function(){return i(r())})})}}function v(e){return function(t){if(!h(t))throw new TypeError("Async."+e+": Async returning function required");return _(function(n,r){var i=d,o=d;return i=c(n,function(i){var a=t(i);if(!g(_,a))throw new TypeError("Async."+e+": Function must return another Async");o=a.fork(n,r)}),l(function(){return o(i())})})}}return(t={fork:c,toPromise:function(){return new Promise(function(e,t){c(t,e)})},inspect:r,toString:r,type:o,swap:function(e,t){if(!h(e)||!h(t))throw new TypeError("Async.swap: Functions required for both arguments");return _(function(n,r){return c(u(r,e),u(n,t))})},race:function(e){if(!g(_,e))throw new TypeError("Async.race: Async required");return _(function(t,n){var r=l(function(e,r){return e?n(r):t(r)}),i=r.bind(null,!0),o=r.bind(null,!1),a=c(o,i),s=e.fork(o,i);return function(){a(),s()}})},coalesce:function(e,t){if(!h(e)||!h(t))throw new TypeError("Async.coalesce: Functions required for both arguments");return _(function(n,r){return c(u(r,e),u(r,t))})},ap:function(e){if(!g(_,e))throw new TypeError("Async.ap: Async required");return _(function(t,n){var r=null,i=null,o=!1,a=!1,s=!1,d=l(t);function f(){!s&&o&&a&&u(n,r)(i)}var p=c(d,function(e){if(!h(e))throw new TypeError("Async.ap: Wrapped value must be a function");o=!0,r=e,f()}),m=e.fork(d,function(e){a=!0,i=e,f()});return function(){p(),m(),s=!0}})},of:n,alt:m("alt"),bimap:p("bimap"),map:f("map"),chain:v("chain"),bichain:function(e,t){var n="Async.bichain: Both arguments must be Async returning functions";if(!h(e)||!h(t))throw new TypeError(n);return _(function(r,i){var o=d,a=d;function s(e){return function(t){var o=e(t);if(!g(_,o))throw new TypeError(n);a=o.fork(r,i)}}return o=c(s(e),s(t)),l(function(){return a(o())})})}})[s.of]=n,t[s.alt]=m(s.alt),t[s.bimap]=p(s.bimap),t[s.map]=f(s.map),t[s.chain]=v(s.chain),t["@@type"]=a,t.constructor=_,t}_.of=b,_.type=o,_[s.of]=b,_["@@type"]=a,_.Rejected=function(e){return _(function(t){return t(e)})},_.Resolved=b,_.fromPromise=function(e){if(!h(e))throw new TypeError("Async.fromPromise: Promise returning function required");return function(){var t=arguments;return _(function(n,r){var i=e.apply(null,t);if(!v(i))throw new TypeError("Async.fromPromise: Promise returning function required");i.then(r,n)})}},_.fromNode=function(e,t){if(!h(e))throw new TypeError("Async.fromNode: CPS function required");return function(){for(var n=[],r=arguments.length;r--;)n[r]=arguments[r];return _(function(r,i){e.apply(t,n.concat(function(e,t){return e?r(e):i(t)}))})}},_.all=function(e){if(!p(e)||!y(e))throw new TypeError("Async.all: Foldable structure of Asyncs required");return f(e)?c.sequence(_.of,e):e.sequence(_.of)},_.rejectAfter=function(e,t){if(!(m(e)&&e>=0))throw new TypeError("Async.rejectAfter: Positive Integer required for first argument");return _(function(n){var r=setTimeout(function(){n(t)},e);return function(){clearTimeout(r)}})},_.resolveAfter=function(e,t){if(!(m(e)&&e>=0))throw new TypeError("Async.resolveAfter: Positive Integer required for first argument");return _(function(n,r){var i=setTimeout(function(){r(t)},e);return function(){clearTimeout(i)}})},_["@@implements"]=r(["alt","ap","bimap","chain","map","of"]),e.exports=_},function(e,t,n){var r=n(617),i=n(48);e.exports=i(function(e){return r.apply(null,[{}].concat(e))})},function(e,t,n){"use strict";n.d(t,"a",function(){return s}),n.d(t,"i",function(){return c}),n.d(t,"d",function(){return u}),n.d(t,"h",function(){return l}),n.d(t,"g",function(){return d}),n.d(t,"f",function(){return f}),n.d(t,"b",function(){return p}),n.d(t,"c",function(){return h}),n.d(t,"e",function(){return m});var r=n(133),i=n.n(r),o=window.RiseDotCom,a=function(e){return o&&o[e]},s=function(){a("addFavorite")&&i.a.resolve().then(o.addFavorite).catch(console.error)},c=function(){a("removeFavorite")&&i.a.resolve().then(o.removeFavorite).catch(console.error)},u=function(){a("exit")&&o.exit()},l=function(){a("on")&&o.on.apply(o,arguments)},d=function(){a("off")&&o.off.apply(o,arguments)},f=function(){a("goToLearn")&&o.goToLearn.apply(o,arguments)},p=function(){if(a("downloadCertificate"))return o.downloadCertificate.apply(o,arguments)},h=function(){if(a("downloadCertificateCancel"))return o.downloadCertificateCancel.apply(o,arguments)},m=function(){if(a("fetchLpUpNext"))return o.fetchLpUpNext.apply(o,arguments)}},function(e,t,n){"use strict";n.d(t,"e",function(){return l}),n.d(t,"c",function(){return d}),n.d(t,"b",function(){return f}),n.d(t,"d",function(){return p}),n.d(t,"f",function(){return h}),n.d(t,"g",function(){return m});var r=n(11),i=n(52),o=n.n(i),a=n(27),s=n.n(a),c=n(61),u=o()("rise/status/")("SET_LOADED");t.a=Object(c.c)({connection:"connected",courseLoaded:!1,fontsLoaded:!1,notFound:!1,partnerContentLoaded:!1},Object(r.a)({},u,function(e,t){return s()(e,t)}));var l=function(){var e=arguments.length>0&&void 0!==arguments[0]&&arguments[0];return Object(c.a)(u,{fontsLoaded:e})},d=function(){var e=arguments.length>0&&void 0!==arguments[0]&&arguments[0];return Object(c.a)(u,{courseLoaded:e})},f=function(){var e=arguments.length>0&&void 0!==arguments[0]?arguments[0]:"connected";return Object(c.a)(u,{connection:e})},p=function(){var e=arguments.length>0&&void 0!==arguments[0]&&arguments[0];return Object(c.a)(u,{coverLoaded:e})},h=function(){var e=arguments.length>0&&void 0!==arguments[0]&&arguments[0];return Object(c.a)(u,{notFound:e})},m=function(){var e=arguments.length>0&&void 0!==arguments[0]&&arguments[0];return Object(c.a)(u,{partnerContentLoaded:e})}},function(e,t,n){"use strict";var r=n(703),i=n.n(r);i.a.dynamicDrop(!0),t.a=i.a},function(e,t,n){e.exports=n(1441).default},function(e,t,n){"use strict";n.d(t,"b",function(){return Z}),n.d(t,"g",function(){return J}),n.d(t,"h",function(){return ee}),n.d(t,"a",function(){return te}),n.d(t,"d",function(){return ne}),n.d(t,"c",function(){return re}),n.d(t,"e",function(){return ie}),n.d(t,"f",function(){return oe}),n.d(t,"i",function(){return ae});var r=n(0),i=n.n(r),o=n(16),a=n.n(o),s=n(517),c=n.n(s),u=n(7),l=n.n(u),d=n(98),f=n.n(d),p=n(34),h=n.n(p),m=n(53),v=n.n(m),g=n(131),y=n.n(g),b=n(46),_=n.n(b),w=n(78),k=n.n(w),x=n(44),E=n.n(x),S=n(80),T=n.n(S),C=n(51),O=n.n(C),j=n(30),A=n.n(j),P=n(25),M=n.n(P),N=n(176),I=n.n(N),L=n(14),D=n.n(L),R=n(50),B=n.n(R),F=n(17),U=n.n(F),q=n(372),z=n.n(q),H=n(283),V=n.n(H),W=n(243),Y=n.n(W),G=n(37),K=n.n(G),$=n(33),X=c()(E.a),Q=v()(U()("correct",!0)),Z=l()(K()(h()(-1),a()(0)),y()(U()("correct",!0))),J=function(e){var t=e.answers,n=e.fillinValue,r=e.isCaseSensitive?Y.a:l()(Y.a,V.a);return M()(A()(B()("","title")),A()(r),f()(r(n)))(t)},ee=function(e){var t=e.answers,n=e.selectedIndices;return h()(z()(X,n),l()(z()(X),A()(l()(_()(y.a)(t),U()("id"))),ne)(t))},te=function(e){return{MATCHING:E.a,FILL_IN_THE_BLANK:ie,MULTIPLE_CHOICE:E.a,MULTIPLE_RESPONSE:E.a}[e]},ne=l()(I()("id"),Q),re=l()(k.a,ne),ie=v()(U()("correct",!0)),oe=l()(D()("id"),k.a),ae=l()(O.a,T.a);$.y,$.z,$.t,$.x},function(e,t,n){var r=n(245);e.exports=function(e){return Object(r(e))}},function(e,t,n){var r=n(452),i=Math.min;e.exports=function(e){return e>0?i(r(e),9007199254740991):0}},function(e,t,n){
/** @license ISC License (c) copyright 2017 original and current authors */
var r=n(81),i=n(167);e.exports=function(e,t){return!!t&&(function(e,t){return r(t[i[e]])||r(t[e])}(e,t)||function(e,t){return r(t["@@implements"])&&!!t["@@implements"](e)}(e,t))}},function(e,t,n){var r=n(575),i=n(245);e.exports=function(e){return r(i(e))}},function(e,t){e.exports=function(e,t){switch(e){case 0:return function(){return t.apply(this,arguments)};case 1:return function(e){return t.apply(this,arguments)};case 2:return function(e,n){return t.apply(this,arguments)};case 3:return function(e,n,r){return t.apply(this,arguments)};case 4:return function(e,n,r,i){return t.apply(this,arguments)};case 5:return function(e,n,r,i,o){return t.apply(this,arguments)};case 6:return function(e,n,r,i,o,a){return t.apply(this,arguments)};case 7:return function(e,n,r,i,o,a,s){return t.apply(this,arguments)};case 8:return function(e,n,r,i,o,a,s,c){return t.apply(this,arguments)};case 9:return function(e,n,r,i,o,a,s,c,u){return t.apply(this,arguments)};case 10:return function(e,n,r,i,o,a,s,c,u,l){return t.apply(this,arguments)};default:throw new Error("First argument to _arity must be a non-negative integer no greater than ten")}}},function(e,t){"function"==typeof Object.create?e.exports=function(e,t){t&&(e.super_=t,e.prototype=Object.create(t.prototype,{constructor:{value:e,enumerable:!1,writable:!0,configurable:!0}}))}:e.exports=function(e,t){if(t){e.super_=t;var n=function(){};n.prototype=t.prototype,e.prototype=new n,e.prototype.constructor=e}}},function(e,t,n){var r=n(103),i=n(762);e.exports=r?i:function(e){return Map.prototype.entries.call(e)}},function(e,t,n){var r=n(870),i="object"==typeof self&&self&&self.Object===Object&&self,o=r||i||Function("return this")();e.exports=o},function(e,t,n){"use strict";var r=n(1039),i=n(79);var o=function(e){i.extend(this,e),this.initialize.apply(this,arguments)};i.extend(o.prototype,{initialize:function(){this.hidden=!1},pivot:function(){var e=this;return e._view||(e._view=i.clone(e._model)),e._start={},e},transition:function(e){var t=this,n=t._model,i=t._start,o=t._view;return n&&1!==e?(o||(o=t._view={}),i||(i=t._start={}),function(e,t,n,i){var o,a,s,c,u,l,d,f,p,h=Object.keys(n);for(o=0,a=h.length;o<a;++o)if(l=n[s=h[o]],t.hasOwnProperty(s)||(t[s]=l),(c=t[s])!==l&&"_"!==s[0]){if(e.hasOwnProperty(s)||(e[s]=c),(d=typeof l)==typeof(u=e[s]))if("string"===d){if((f=r(u)).valid&&(p=r(l)).valid){t[s]=p.mix(f,i).rgbString();continue}}else if("number"===d&&isFinite(u)&&isFinite(l)){t[s]=u+(l-u)*i;continue}t[s]=l}}(i,o,n,e),t):(t._view=n,t._start=null,t)},tooltipPosition:function(){return{x:this._model.x,y:this._model.y}},hasValue:function(){return i.isNumber(this._model.x)&&i.isNumber(this._model.y)}}),o.extend=i.inherits,e.exports=o},function(e,t,n){var r=n(18),i=n(375);e.exports=r(function(e,t){var n=e<0?t.length+e:e;return i(t)?t.charAt(n):t[n]})},function(e,t,n){var r=n(18);e.exports=r(function(e,t){var n={};for(var r in t)n[r]=t[r];return delete n[e],n})},function(e,t,n){var r=n(18);e.exports=r(function(e,t){return e*t})},function(e,t,n){var r=n(58),i=n(16),o=n(55);e.exports=r(function(e,t,n){return o(e,i(t),n)})},function(e,t,n){var r=n(18);e.exports=r(function(e,t){return e<t})},function(e,t,n){var r=n(58),i=n(34),o=n(20);e.exports=r(function(e,t,n){return i(o(e,n),t)})},function(e,t,n){var r=n(18);e.exports=r(function(e,t){return e>t})},function(e,t,n){"use strict";var r=n(1713),i=n(1714);function o(){this.protocol=null,this.slashes=null,this.auth=null,this.host=null,this.port=null,this.hostname=null,this.hash=null,this.search=null,this.query=null,this.pathname=null,this.path=null,this.href=null}t.parse=b,t.resolve=function(e,t){return b(e,!1,!0).resolve(t)},t.resolveObject=function(e,t){return e?b(e,!1,!0).resolveObject(t):t},t.format=function(e){i.isString(e)&&(e=b(e));return e instanceof o?e.format():o.prototype.format.call(e)},t.Url=o;var a=/^([a-z0-9.+-]+:)/i,s=/:[0-9]*$/,c=/^(\/\/?(?!\/)[^\?\s]*)(\?[^\s]*)?$/,u=["{","}","|","\\","^","`"].concat(["<",">",'"',"`"," ","\r","\n","\t"]),l=["'"].concat(u),d=["%","/","?",";","#"].concat(l),f=["/","?","#"],p=/^[+a-z0-9A-Z_-]{0,63}$/,h=/^([+a-z0-9A-Z_-]{0,63})(.*)$/,m={javascript:!0,"javascript:":!0},v={javascript:!0,"javascript:":!0},g={http:!0,https:!0,ftp:!0,gopher:!0,file:!0,"http:":!0,"https:":!0,"ftp:":!0,"gopher:":!0,"file:":!0},y=n(1715);function b(e,t,n){if(e&&i.isObject(e)&&e instanceof o)return e;var r=new o;return r.parse(e,t,n),r}o.prototype.parse=function(e,t,n){if(!i.isString(e))throw new TypeError("Parameter 'url' must be a string, not "+typeof e);var o=e.indexOf("?"),s=-1!==o&&o<e.indexOf("#")?"?":"#",u=e.split(s);u[0]=u[0].replace(/\\/g,"/");var b=e=u.join(s);if(b=b.trim(),!n&&1===e.split("#").length){var _=c.exec(b);if(_)return this.path=b,this.href=b,this.pathname=_[1],_[2]?(this.search=_[2],this.query=t?y.parse(this.search.substr(1)):this.search.substr(1)):t&&(this.search="",this.query={}),this}var w=a.exec(b);if(w){var k=(w=w[0]).toLowerCase();this.protocol=k,b=b.substr(w.length)}if(n||w||b.match(/^\/\/[^@\/]+@[^@\/]+/)){var x="//"===b.substr(0,2);!x||w&&v[w]||(b=b.substr(2),this.slashes=!0)}if(!v[w]&&(x||w&&!g[w])){for(var E,S,T=-1,C=0;C<f.length;C++){-1!==(O=b.indexOf(f[C]))&&(-1===T||O<T)&&(T=O)}-1!==(S=-1===T?b.lastIndexOf("@"):b.lastIndexOf("@",T))&&(E=b.slice(0,S),b=b.slice(S+1),this.auth=decodeURIComponent(E)),T=-1;for(C=0;C<d.length;C++){var O;-1!==(O=b.indexOf(d[C]))&&(-1===T||O<T)&&(T=O)}-1===T&&(T=b.length),this.host=b.slice(0,T),b=b.slice(T),this.parseHost(),this.hostname=this.hostname||"";var j="["===this.hostname[0]&&"]"===this.hostname[this.hostname.length-1];if(!j)for(var A=this.hostname.split(/\./),P=(C=0,A.length);C<P;C++){var M=A[C];if(M&&!M.match(p)){for(var N="",I=0,L=M.length;I<L;I++)M.charCodeAt(I)>127?N+="x":N+=M[I];if(!N.match(p)){var D=A.slice(0,C),R=A.slice(C+1),B=M.match(h);B&&(D.push(B[1]),R.unshift(B[2])),R.length&&(b="/"+R.join(".")+b),this.hostname=D.join(".");break}}}this.hostname.length>255?this.hostname="":this.hostname=this.hostname.toLowerCase(),j||(this.hostname=r.toASCII(this.hostname));var F=this.port?":"+this.port:"",U=this.hostname||"";this.host=U+F,this.href+=this.host,j&&(this.hostname=this.hostname.substr(1,this.hostname.length-2),"/"!==b[0]&&(b="/"+b))}if(!m[k])for(C=0,P=l.length;C<P;C++){var q=l[C];if(-1!==b.indexOf(q)){var z=encodeURIComponent(q);z===q&&(z=escape(q)),b=b.split(q).join(z)}}var H=b.indexOf("#");-1!==H&&(this.hash=b.substr(H),b=b.slice(0,H));var V=b.indexOf("?");if(-1!==V?(this.search=b.substr(V),this.query=b.substr(V+1),t&&(this.query=y.parse(this.query)),b=b.slice(0,V)):t&&(this.search="",this.query={}),b&&(this.pathname=b),g[k]&&this.hostname&&!this.pathname&&(this.pathname="/"),this.pathname||this.search){F=this.pathname||"";var W=this.search||"";this.path=F+W}return this.href=this.format(),this},o.prototype.format=function(){var e=this.auth||"";e&&(e=(e=encodeURIComponent(e)).replace(/%3A/i,":"),e+="@");var t=this.protocol||"",n=this.pathname||"",r=this.hash||"",o=!1,a="";this.host?o=e+this.host:this.hostname&&(o=e+(-1===this.hostname.indexOf(":")?this.hostname:"["+this.hostname+"]"),this.port&&(o+=":"+this.port)),this.query&&i.isObject(this.query)&&Object.keys(this.query).length&&(a=y.stringify(this.query));var s=this.search||a&&"?"+a||"";return t&&":"!==t.substr(-1)&&(t+=":"),this.slashes||(!t||g[t])&&!1!==o?(o="//"+(o||""),n&&"/"!==n.charAt(0)&&(n="/"+n)):o||(o=""),r&&"#"!==r.charAt(0)&&(r="#"+r),s&&"?"!==s.charAt(0)&&(s="?"+s),t+o+(n=n.replace(/[?#]/g,function(e){return encodeURIComponent(e)}))+(s=s.replace("#","%23"))+r},o.prototype.resolve=function(e){return this.resolveObject(b(e,!1,!0)).format()},o.prototype.resolveObject=function(e){if(i.isString(e)){var t=new o;t.parse(e,!1,!0),e=t}for(var n=new o,r=Object.keys(this),a=0;a<r.length;a++){var s=r[a];n[s]=this[s]}if(n.hash=e.hash,""===e.href)return n.href=n.format(),n;if(e.slashes&&!e.protocol){for(var c=Object.keys(e),u=0;u<c.length;u++){var l=c[u];"protocol"!==l&&(n[l]=e[l])}return g[n.protocol]&&n.hostname&&!n.pathname&&(n.path=n.pathname="/"),n.href=n.format(),n}if(e.protocol&&e.protocol!==n.protocol){if(!g[e.protocol]){for(var d=Object.keys(e),f=0;f<d.length;f++){var p=d[f];n[p]=e[p]}return n.href=n.format(),n}if(n.protocol=e.protocol,e.host||v[e.protocol])n.pathname=e.pathname;else{for(var h=(e.pathname||"").split("/");h.length&&!(e.host=h.shift()););e.host||(e.host=""),e.hostname||(e.hostname=""),""!==h[0]&&h.unshift(""),h.length<2&&h.unshift(""),n.pathname=h.join("/")}if(n.search=e.search,n.query=e.query,n.host=e.host||"",n.auth=e.auth,n.hostname=e.hostname||e.host,n.port=e.port,n.pathname||n.search){var m=n.pathname||"",y=n.search||"";n.path=m+y}return n.slashes=n.slashes||e.slashes,n.href=n.format(),n}var b=n.pathname&&"/"===n.pathname.charAt(0),_=e.host||e.pathname&&"/"===e.pathname.charAt(0),w=_||b||n.host&&e.pathname,k=w,x=n.pathname&&n.pathname.split("/")||[],E=(h=e.pathname&&e.pathname.split("/")||[],n.protocol&&!g[n.protocol]);if(E&&(n.hostname="",n.port=null,n.host&&(""===x[0]?x[0]=n.host:x.unshift(n.host)),n.host="",e.protocol&&(e.hostname=null,e.port=null,e.host&&(""===h[0]?h[0]=e.host:h.unshift(e.host)),e.host=null),w=w&&(""===h[0]||""===x[0])),_)n.host=e.host||""===e.host?e.host:n.host,n.hostname=e.hostname||""===e.hostname?e.hostname:n.hostname,n.search=e.search,n.query=e.query,x=h;else if(h.length)x||(x=[]),x.pop(),x=x.concat(h),n.search=e.search,n.query=e.query;else if(!i.isNullOrUndefined(e.search)){if(E)n.hostname=n.host=x.shift(),(j=!!(n.host&&n.host.indexOf("@")>0)&&n.host.split("@"))&&(n.auth=j.shift(),n.host=n.hostname=j.shift());return n.search=e.search,n.query=e.query,i.isNull(n.pathname)&&i.isNull(n.search)||(n.path=(n.pathname?n.pathname:"")+(n.search?n.search:"")),n.href=n.format(),n}if(!x.length)return n.pathname=null,n.search?n.path="/"+n.search:n.path=null,n.href=n.format(),n;for(var S=x.slice(-1)[0],T=(n.host||e.host||x.length>1)&&("."===S||".."===S)||""===S,C=0,O=x.length;O>=0;O--)"."===(S=x[O])?x.splice(O,1):".."===S?(x.splice(O,1),C++):C&&(x.splice(O,1),C--);if(!w&&!k)for(;C--;C)x.unshift("..");!w||""===x[0]||x[0]&&"/"===x[0].charAt(0)||x.unshift(""),T&&"/"!==x.join("/").substr(-1)&&x.push("");var j,A=""===x[0]||x[0]&&"/"===x[0].charAt(0);E&&(n.hostname=n.host=A?"":x.length?x.shift():"",(j=!!(n.host&&n.host.indexOf("@")>0)&&n.host.split("@"))&&(n.auth=j.shift(),n.host=n.hostname=j.shift()));return(w=w||n.host&&x.length)&&!A&&x.unshift(""),x.length?n.pathname=x.join("/"):(n.pathname=null,n.path=null),i.isNull(n.pathname)&&i.isNull(n.search)||(n.path=(n.pathname?n.pathname:"")+(n.search?n.search:"")),n.auth=e.auth||n.auth,n.slashes=n.slashes||e.slashes,n.href=n.format(),n},o.prototype.parseHost=function(){var e=this.host,t=s.exec(e);t&&(":"!==(t=t[0])&&(this.port=t.substr(1)),e=e.substr(0,e.length-t.length)),e&&(this.hostname=e)}},function(e,t,n){var r=n(254);e.exports=r(-1)},function(e,t,n){var r=n(48),i=n(171);e.exports=r(function(e){var t=[];for(var n in e)i(n,e)&&(t[t.length]=[n,e[n]]);return t})},function(e,t,n){var r=n(277),i=0;e.exports=function(e){var t=++i;return r(e)+t}},function(e,t,n){"use strict";var r,i=n(11),o=n(15),a=n.n(o),s=n(202),c=n.n(s),u=n(529),l=n.n(u),d=n(26),f=n.n(d),p=n(7),h=n.n(p),m=n(52),v=n.n(m),g=n(87),y=n.n(g),b=n(64),_=n.n(b),w=n(30),k=n.n(w),x=n(27),E=n.n(x),S=n(150),T=n.n(S),C=n(20),O=n.n(C),j=n(25),A=n.n(j),P=n(17),M=n.n(P),N=n(129),I=n.n(N),L=n(528),D=n.n(L),R=n(37),B=n.n(R),F=n(61),U=n(76),q=n(552),z=n(354),H=n(530),V=n(39),W=n.n(V),Y=n(355),G=n.n(Y),K=n(90),$=n.n(K),X=n(531),Q=n.n(X),Z=n(658),J=n.n(Z),ee=n(22),te=n.n(ee),ne=n(184),re=n.n(ne),ie=n(228),oe=n.n(ie),ae=G()(E.a,function(e){var t=e.src;return{media:{image:{key:se(t),src:t}}}},function(e){return{alpha:e.alpha,overlayColor:e.overlayColor}}),se=function(e){var t;return Q()(e)?W()(t=oe.a.parse(e).pathname).call(t,1):""},ce=re()(Boolean,"theme"),ue=function(e,t){return G()(J.a,function(e){return O()([e])}(t),function(e){return h()(ae,e,te()({},["theme"]))}(e))},le=function(e,t){return $()(ce,ue(e,t),O()([t]))},de=n(130),fe=n(134),pe=n.n(fe),he=n(106),me=n.n(he),ve=n(124),ge=n.n(ve),ye=n(92),be=n.n(ye),_e=n(694),we=n.n(_e),ke=n(343),xe=n.n(ke),Ee=n(149),Se=["coverImage","lessonHeaderImage","media","theme"],Te=G()(ge.a,O()(["color"]),O()(["theme","colorAccent"])),Ce=G()(ge.a,O()(["showLessonCount"]),O()(["theme","showLessonCount"])),Oe=h()(we()({coverImageAlpha:"alpha",coverImage:"src"}),be()(["coverImageAlpha","coverImage"])),je=h()(we()({lessonHeaderImageAlpha:"alpha",lessonHeaderImageColor:"overlayColor",lessonHeaderImage:"src"}),be()(["lessonHeaderImageAlpha","lessonHeaderImage","lessonHeaderImageColor"])),Ae=xe()(E.a,pe()({allowSearch:O()(["theme","allowSearch"]),bodyTypeface:O()(["theme","bodyTypeface"]),bodyTypefaceId:O()(["theme","bodyTypefaceId"]),buttonNavigationStyle:O()(["theme","buttonNavigationStyle"]),buttonScheme:O()(["theme","buttonScheme"]),color:Te,colorAccentTint:h()(de.b,Te),coverImage:le(Oe,"coverImage"),coverPageType:O()(["theme","coverPageType"]),enableVideoPlaybackSpeed:O()(["theme","enableVideoPlaybackSpeed"]),headingTypeface:O()(["theme","headingTypeface"]),headingTypefaceId:O()(["theme","headingTypefaceId"]),lessonHeaderImage:le(je,"lessonHeaderImage"),lessonHeaderSize:O()(["theme","lessonHeaderSize"]),lessonHeaderStyle:O()(["theme","lessonHeaderStyle"]),markComplete:O()(["theme","markLessonsComplete"]),navigation:O()(["theme","navigation"]),navigationMode:function(e){return e.theme.navigationRestricted?Ee.c.RESTRICTED:Ee.c.FREE},navigationRestricted:O()(["theme","navigationRestricted"]),navigationStyle:O()(["theme","navigationStyle"]),navigationType:te()(Ee.f.SIDEBAR,["theme","navigationType"]),themeId:te()("classic",["theme","themeId"]),showAuthor:te()(!0,["theme","showAuthor"]),showLessonCount:Ce,sidebarMode:function(e){return e.theme.sidebarStartsOpen?Ee.g.OPEN:Ee.g.CLOSED},sidebarStartsOpen:O()(["theme","sidebarMode"]),showNavigationButtons:O()(["theme","showNavigationButtons"]),uiTypeface:O()(["theme","uiTypeface"]),uiTypefaceId:O()(["theme","uiTypefaceId"])})),Pe=(me()(function(e){return h()(Ae,E()(e),be()(Se))}),n(675)),Me=n(208);n.d(t,"a",function(){return Ie}),n.d(t,"b",function(){return Le}),n.d(t,"d",function(){return He});var Ne=v()("rise/course/"),Ie=Ne("LOAD_COURSE"),Le=Ne("UPDATE_COURSE_PREVIEW"),De=function(e){return h()(E()(e),T()("lessonsOnly"),I()(M()("type","section")))(e.lessons)},Re=l()(O()(["features","rise-course-themes"]),O()(["theme"])),Be=B()(Re,Ae),Fe=D()(f()("favoritedAt",new Date)),Ue=D()(f()("favoritedAt",null)),qe=(t.c=Object(F.c)({},(r={},Object(i.a)(r,z.a,Fe),Object(i.a)(r,z.b,Ue),Object(i.a)(r,Ie,function(e,t){var n=t.completedAt,r=t.course,i=t.favoritedAt,o=t.media,a=t.riseComCurrentUser,s=t.riseComCourseId,u=t.riseComEnrollmentType,l=t.riseComLearningPathId;return A()(Object(q.a)(o),De,y()({lessons:k()(Object(q.b)(o))}),E()(c.a,{completedAt:n,favoritedAt:i,riseComCourseId:s,riseComEnrollmentType:u,riseComCurrentUser:a,riseComLearningPathId:l}),Be)(r)}),Object(i.a)(r,Le,function(e,t){return t.course}),r)),function(e){return function(t){return t([Object(F.a)(H.a,e),Object(Me.g)(!0)])}}),ze=function(e){return _()(e)?Object(Me.g)(!0):a()(t=Object(U.c)(e)).call(t,qe);var t},He=function(){return function(e){return Object(U.b)().then(function(e){return function(t){var n=t.course,r=Object(Pe.a)({course:n,lessons:n.lessons});e([Object(F.a)(Ie,t),Object(Me.c)(!0),ze(r)])}}(e)).catch(function(e){return function(t){404===t.statusCode&&e(Object(Me.f)(!0))}}(e))}};Object(F.a)(Le)},function(e,t,n){
/** @license ISC License (c) copyright 2017 original and current authors */
var r=n(111),i=n(275),o=n(616);e.exports=r(function(e,t){if(!i(e)||!i(t))throw new TypeError("assign: Objects required for both arguments");return o.assign(e,t)})},function(e,t,n){"use strict";n.d(t,"a",function(){return f});var r=n(39),i=n.n(r),o=n(340),a=n.n(o),s=n(7),c=n.n(s),u=n(21),l=function(){var e,t=arguments.length>0&&void 0!==arguments[0]?arguments[0]:"";return i()(e=t.split(".")).call(e,-2).join(".")},d=c()(l,u.c),f=function(e){if(!e||p(e))return!1;"//"===i()(e).call(e,0,2)&&(e="https:".concat(e));try{var t=new a.a(e).hostname,n=l(t);return n!==d("ARTICULATE_DOMAIN")&&n!==d("RISE_DOMAIN")}catch(e){return!1}},p=function(e){return!!e&&"mailto:"===i()(e).call(e,0,7)}},function(e,t,n){"use strict";n.d(t,"a",function(){return C}),n.d(t,"b",function(){return O});var r=n(26),i=n.n(r),o=n(7),a=n.n(o),s=(n(656),n(35),n(115)),c=n.n(s),u=n(20),l=n.n(u),d=n(22),f=n.n(d),p=n(25),h=n.n(p),m=n(14),v=n.n(m),g=n(1105),y=n.n(g),b=n(259),_=n.n(b),w=n(192),k=n.n(w),x=n(194),E=n(99),S=x.c.validIframe,T=x.c.validUrl,C=(i()("type","embed"),y()("type","embedType"),_()(/http:/i,"https:"),h()(f()({},[0]),c()(l()(["media","embed","embedType"]),l()(["media","embed","type"])))),O=c()(v()("embedType"),v()("type"));c()(a()(k()(S),E.c),k()(T))},function(e,t,n){"use strict";var r={};n.r(r),n.d(r,"request",function(){return Ir}),n.d(r,"callbackPath",function(){return $r}),n.d(r,"errorPath",function(){return Xr}),n.d(r,"getToken",function(){return Qr}),n.d(r,"login",function(){return ti}),n.d(r,"initAuth",function(){return ii}),n.d(r,"logout",function(){return oi}),n.d(r,"callbackComponent",function(){return ci});var i={};n.r(i),n.d(i,"request",function(){return Ir}),n.d(i,"callbackComponent",function(){return bi}),n.d(i,"callbackPath",function(){return _i}),n.d(i,"getToken",function(){return wi}),n.d(i,"login",function(){return ki}),n.d(i,"logout",function(){return xi}),n.d(i,"initAuth",function(){return Ci});var o=n(21),a=n(11),s=n(36),c=n(143),u=n(96),l=n.n(u),d=n(4),f=n.n(d),p=n(260),h=n.n(p),m=n(57),v=n.n(m),g=n(43),y=n.n(g),b=n(56),_=n.n(b),w=n(42),k=n.n(w),x=n(47),E=n.n(x),S=n(289),T=n.n(S),C=n(16),O=n.n(C),j=n(7),A=n.n(j),P=n(31),M=n.n(P),N=n(175),I=n.n(N),L=n(108),D=n.n(L),R=n(0),B=n(113),F=n(1094),U=n.n(F),q=n(1095),z=n.n(q),H=n(37),V=n.n(H),W=function(){return"visible"===document.visibilityState},Y=function(e){document.addEventListener("visibilitychange",function(e){return V()(W,function(){return e()})}(e)),window.addEventListener("focus",function(){return e()})},G=n(35),K=n.n(G),$=n(112),X=n.n($),Q=n(150),Z=n.n(Q),J=n(226),ee=n.n(J),te=n(14),ne=n.n(te),re=n(67),ie=n.n(re),oe=n(418),ae=function(e){return Object(oe.a)({method:"POST",url:"".concat(Object(o.c)("RISE_RUNTIME_URI"),"/analytics"),json:!0,data:e})},se=Object(o.c)("SUBSCRIPTIONS_ENDPOINT"),ce=Object(o.c)("THREESIXTY_FRONTEND_URI"),ue=ee()(["error","status"],404),le=A()(Z()("error"),ne()("response")),de=function(){return window.location.href=ce},fe=[function(e,t){return t.Authorization="Bearer ".concat(ji()),e}],pe=function(){var e=Object(c.a)(l.a.mark(function e(t){var n,r,i,o;return l.a.wrap(function(e){for(;;)switch(e.prev=e.next){case 0:return n="".concat(se,"/users/authorized_status"),e.next=3,Ai({transformRequest:fe,url:n}).toPromise().catch(le);case 3:return r=e.sent,i=A()(t,D()(function(e){return ae({event:"Unexpected Logout",payload:{category:"auth",data:e,detail:"Subscription Error"}})})),o=K()([[ue,de],[X()("error"),i],[ie.a,ne()("data")]]),e.abrupt("return",o(r));case 7:case"end":return e.stop()}},e)}));return function(t){return e.apply(this,arguments)}}(),he=n(313),me=n.n(he),ve=n(115),ge=n.n(ve),ye=n(17),be=n.n(ye),_e=(n(194),be()("status","active"),be()("status","inactive")),we=(be()("plan","individual"),ee()(["features","enable_review"],!0),ee()(["features","enable_rise"],!0)),ke=(be()("plan","trial"),me()([be()("plan","trial"),be()("status","inactive"),be()("is_retrial_eligible",!1)])),xe=(ge()(be()("plan","team"),be()("plan","individual")),me()([be()("plan","team"),be()("is_team_admin",!0)]),me()([be()("plan","trial"),be()("is_team_admin",!0)]),n(73)),Ee=n.n(xe),Se=n(30),Te=n.n(Se),Ce=n(139),Oe=n.n(Ce),je=n(94),Ae=n.n(je),Pe=n(54),Me=n.n(Pe),Ne=n(20),Ie=n.n(Ne),Le=n(521),De=n.n(Le),Re=n(337),Be=n.n(Re),Fe=Be()(ne()("AUTH_SERVICE_URI"),function(e){return De.a.create({baseURL:e.AUTH_SERVICE_URI,withCredentials:!0})});function Ue(){return(Ue=Object(c.a)(l.a.mark(function e(t,n,r){var i,o,a,s,c,u,d;return l.a.wrap(function(e){for(;;)switch(e.prev=e.next){case 0:return i=r.email,o=r.login,a=r.oktaNamespace,s=r.password,e.prev=1,u=o||f()(c="".concat(a,"/")).call(c,i),e.next=5,Fe(t).post("/api/v1/authn",{password:s,username:u,options:{multiOptionalFactorEnroll:!1,warnBeforePasswordExpired:!1}});case 5:return d=e.sent,e.abrupt("return",Ie()(["data","sessionToken"],d));case 9:throw e.prev=9,e.t0=e.catch(1),Ae()(new Error,e.t0.response.data);case 12:case"end":return e.stop()}},e,null,[[1,9]])}))).apply(this,arguments)}var qe=Me()(3,function(e,t,n){return Ue.apply(this,arguments)}),ze=n(1099),He=n.n(ze),Ve=n(84),We=n.n(Ve);function Ye(){return(Ye=Object(c.a)(l.a.mark(function e(t,n,r,i){return l.a.wrap(function(e){for(;;)switch(e.prev=e.next){case 0:return i.clear(),e.next=3,Fe(r).delete("/api/v1/sessions/me").then(D()(function(){return n.emit&&t.emit("session:closed")})).catch(We()(ee()(["response","status"],404),He.a));case 3:case"end":return e.stop()}},e)}))).apply(this,arguments)}var Ge=Me()(4,function(e,t,n,r){return Ye.apply(this,arguments)}),Ke=n(340),$e=n.n(Ke),Xe=n(129),Qe=n.n(Xe),Ze=n(1096),Je=n.n(Ze)()(9),et=Qe()(M.a);function tt(e){var t=e.client_id,n=e.issuer,r=e.idp,i=e.nonce,o=e.prompt,a=void 0===o?"none":o,s=e.redirect_uri,c=void 0===s?window.location.origin:s,u=e.response_mode,l=e.scope,d=e.sessionToken,f=e.state,p=new h.a(et({client_id:t,idp:r,nonce:i||Je(),prompt:a,redirect_uri:c,response_mode:u,response_type:"id_token token",scope:l,sessionToken:d,state:f}));return Ae()(new $e.a("".concat(n,"/v1/authorize"),window.location.origin),{search:p.toString()}).toString()}var nt=n(3),rt=n.n(nt),it=n(147),ot=n(8),at=n(9),st=n(6),ct=n(427),ut=n(10),lt=n(13),dt=n(5),ft=n(527),pt=n.n(ft);function ht(e){var t=function(){if("undefined"==typeof Reflect||!rt.a)return!1;if(rt.a.sham)return!1;if("function"==typeof Proxy)return!0;try{return Boolean.prototype.valueOf.call(rt()(Boolean,[],function(){})),!0}catch(e){return!1}}();return function(){var n,r=Object(dt.a)(e);if(t){var i=Object(dt.a)(this).constructor;n=rt()(r,arguments,i)}else n=r.apply(this,arguments);return Object(lt.a)(this,n)}}var mt=function(e){Object(ut.a)(n,e);var t=ht(n);function n(){var e,r;Object(ot.a)(this,n);for(var i=arguments.length,o=new Array(i),a=0;a<i;a++)o[a]=arguments[a];return r=t.call.apply(t,f()(e=[this]).call(e,o)),navigator.serviceWorker&&navigator.serviceWorker.addEventListener("message",r._handleMessage.bind(Object(st.a)(r))),r}return Object(at.a)(n,[{key:"emit",value:function(){for(var e,t,r=arguments.length,i=new Array(r),o=0;o<r;o++)i[o]=arguments[o];(e=Object(ct.a)(Object(dt.a)(n.prototype),"emit",this)).call.apply(e,f()(t=[this]).call(t,i)),navigator.serviceWorker&&navigator.serviceWorker.ready.then(function(e){e.active.postMessage({jsonrpc:"2.0",method:"emit",params:i})})}},{key:"_handleMessage",value:function(e){var t,r;e.data&&"2.0"===e.data.jsonrpc&&"emit"===e.data.method&&(t=Object(ct.a)(Object(dt.a)(n.prototype),"emit",this)).call.apply(t,f()(r=[this]).call(r,Object(it.a)(e.data.params)))}}]),n}(pt.a),vt=n(39),gt=n.n(vt),yt=n(153),bt=n.n(yt),_t=n(121),wt=n.n(_t),kt=n(168),xt=n.n(kt),Et=n(1097),St=n.n(Et),Tt=n(339);function Ct(e,t,n){return(Ct=function(){if("undefined"==typeof Reflect||!rt.a)return!1;if(rt.a.sham)return!1;if("function"==typeof Proxy)return!0;try{return Boolean.prototype.valueOf.call(rt()(Boolean,[],function(){})),!0}catch(e){return!1}}()?rt.a:function(e,t,n){var r=[null];r.push.apply(r,t);var i=new(St()(Function).apply(e,r));return n&&Object(Tt.a)(i,n.prototype),i}).apply(null,arguments)}var Ot=n(1098),jt=n.n(Ot),At=n(23),Pt=n(690),Mt=n(349),Nt=n.n(Mt),It=n(523),Lt=n.n(It),Dt=n(341),Rt=n.n(Dt);function Bt(e){var t="function"==typeof Nt.a?new Nt.a:void 0;return(Bt=function(e){if(null===e||(n=e,-1===Rt()(r=Function.toString.call(n)).call(r,"[native code]")))return e;var n,r;if("function"!=typeof e)throw new TypeError("Super expression must either be null or a function");if(void 0!==t){if(t.has(e))return t.get(e);t.set(e,i)}function i(){return Ct(e,arguments,Object(dt.a)(this).constructor)}return i.prototype=Lt()(e.prototype,{constructor:{value:i,enumerable:!1,writable:!0,configurable:!0}}),Object(Tt.a)(i,e)})(e)}var Ft=n(154),Ut=n.n(Ft),qt=n(125),zt=n.n(qt),Ht=n(90),Vt=n.n(Ht);function Wt(e,t){return t&&(n=0,r=e*Math.pow(t,2),Math.round(n+Math.random()+(r-n)));var n,r}var Yt=Me()(2,function(){var e=arguments.length>0&&void 0!==arguments[0]?arguments[0]:{},t=arguments.length>1?arguments[1]:void 0,n=e.base,r=void 0===n?250:n,i=e.tries,o=void 0===i?10:i,a=e.when,s=void 0===a?ie.a:a;return function(){for(var e=arguments.length,n=new Array(e),i=0;i<e;i++)n[i]=arguments[i];var a=0;function c(e){return++a<o?zt.a.resolveAfter(Wt(r,a)).chain(u):zt.a.Rejected(e)}function u(){return t.apply(void 0,n).bichain(Vt()(s,c,zt.a.Rejected),zt.a.of)}return u()}}),Gt=n(237);function Kt(e,t){if(e.length!==t.length)return!1;for(var n=0;n<e.length;n++)if(e[n]!==t[n])return!1;return!0}var $t=function(e,t){var n;void 0===t&&(t=Kt);var r,i=[],o=!1;return function(){for(var a=[],s=0;s<arguments.length;s++)a[s]=arguments[s];return o&&n===this&&t(a,i)?r:(r=e.apply(this,a),o=!0,n=this,i=a,r)}}(n.n(Gt).a);function Xt(e,t){var n=void 0!==wt.a&&xt()(e)||e["@@iterator"];if(!n){if(Array.isArray(e)||(n=function(e,t){var n;if(!e)return;if("string"==typeof e)return Qt(e,t);var r=gt()(n=Object.prototype.toString.call(e)).call(n,8,-1);"Object"===r&&e.constructor&&(r=e.constructor.name);if("Map"===r||"Set"===r)return bt()(e);if("Arguments"===r||/^(?:Ui|I)nt(?:8|16|32)(?:Clamped)?Array$/.test(r))return Qt(e,t)}(e))||t&&e&&"number"==typeof e.length){n&&(e=n);var r=0,i=function(){};return{s:i,n:function(){return r>=e.length?{done:!0}:{done:!1,value:e[r++]}},e:function(e){throw e},f:i}}throw new TypeError("Invalid attempt to iterate non-iterable instance.\nIn order to be iterable, non-array objects must have a [Symbol.iterator]() method.")}var o,a=!0,s=!1;return{s:function(){n=n.call(e)},n:function(){var e=n.next();return a=e.done,e},e:function(e){s=!0,o=e},f:function(){try{a||null==n.return||n.return()}finally{if(s)throw o}}}}function Qt(e,t){(null==t||t>e.length)&&(t=e.length);for(var n=0,r=new Array(t);n<t;n++)r[n]=e[n];return r}function Zt(e){var t=function(){if("undefined"==typeof Reflect||!rt.a)return!1;if(rt.a.sham)return!1;if("function"==typeof Proxy)return!0;try{return Boolean.prototype.valueOf.call(rt()(Boolean,[],function(){})),!0}catch(e){return!1}}();return function(){var n,r=Object(dt.a)(e);if(t){var i=Object(dt.a)(this).constructor;n=rt()(r,arguments,i)}else n=r.apply(this,arguments);return Object(lt.a)(this,n)}}var Jt=5e3,en=wt()("TimeoutError"),tn=function(e){Object(ut.a)(n,e);var t=Zt(n);function n(){return Object(ot.a)(this,n),t.call(this,"Authorization timed out")}return n}(Bt(Error));tn.prototype[en]=!0;var nn=Yt({tries:2,when:function(e){return e[en]}}),rn={},on=0,an=Be()(ne()("AUTH_SERVICE_URI"),function(e){window.addEventListener("message",function(t){var n=new $e.a(e.AUTH_SERVICE_URI,window.location.origin).origin;if(t.origin===n){var r=t.data,i=(r=void 0===r?{}:r).access_token,o=r.error,a=r.error_description,s=r.id_token,c=r.state,u=rn[c];u&&(o?u.reject(new Error([o,a].join(", "))):u.resolve({access_token:i,id_token:s}))}})});var sn=function(e,t){return[e.AUTH_SERVICE_URI,t].join("|")};var cn,un,ln=Me()(3,(cn=nn(function(e,t,n){return new zt.a(function(r,i){var o=D()(function(){delete rn[a],document.body.removeChild(c)});an(e);var a=on++,s=Je(),c=document.createElement("iframe");return c.style.display="none",document.body.appendChild(c),zt()(function(t,r){var i={resolve:r,reject:t};rn[a]=i,c.addEventListener("error",A()(t,ne()("error"))),c.src=tt({client_id:e.OKTA_CLIENT_ID,issuer:e.OIDC_ISSUER_URI,nonce:s,redirect_uri:e.REDIRECT_URI,response_mode:"okta_post_message",scope:e.OIDC_SCOPE,sessionToken:n,state:a})}).race(zt.a.rejectAfter(Jt,new tn)).chain(function(e){var n,r=e.id_token,i=e.access_token,o=r?$t(r):null;return s!==o.nonce?zt.a.Reject(new Error(f()(n="Expected nonce ".concat(s," but received ")).call(n,o.nonce))):(t.set(r,i),zt.a.of(t.get()))}).bimap(o,o).fork(r,i,o)})}),un={},function(){for(var e=arguments.length,t=new Array(e),n=0;n<e;n++)t[n]=arguments[n];return zt()(function(e,n){var r={resolve:n,reject:e},i=sn.apply(void 0,t),o=wt()();null==un[i]&&(un[i]={listeners:new Nt.a});var a=un[i];if(a.listeners.set(o,r),1===a.listeners.size){var s=function(e){return function(t){var n,r,o=[],s=Xt(Ut()(n=a.listeners).call(n));try{for(s.s();!(r=s.n()).done;){var c=r.value;try{c[e](t)}catch(e){o.push(e)}}}catch(e){s.e(e)}finally{s.f()}if(delete un[i],o.length>0)throw o[0]}};a.cancel=cn.apply(void 0,t).fork(s("reject"),s("resolve"))}return function(){a.listeners.delete(o),0===a.listeners.size&&a.cancel&&a.cancel()}})})),dn=Me()(3,function(){return ln.apply(void 0,arguments).toPromise()}),fn=new h.a(window.location.hash.substr(1)),pn=fn.get("id_token"),hn=fn.get("access_token");function mn(e,t){return vn.apply(this,arguments)}function vn(){return(vn=Object(c.a)(l.a.mark(function e(t,n){return l.a.wrap(function(e){for(;;)switch(e.prev=e.next){case 0:if(!pn){e.next=5;break}n.set(pn,hn),pn=hn=void 0,e.next=8;break;case 5:if(n.get()[0]){e.next=8;break}return e.next=8,dn(t,n,void 0);case 8:return e.abrupt("return",n.get());case 9:case"end":return e.stop()}},e)}))).apply(this,arguments)}function gn(e,t){return yn.apply(this,arguments)}function yn(){return(yn=Object(c.a)(l.a.mark(function e(t,n){return l.a.wrap(function(e){for(;;)switch(e.prev=e.next){case 0:return n.clear(),e.next=3,mn(t,n);case 3:return e.abrupt("return",e.sent);case 4:case"end":return e.stop()}},e)}))).apply(this,arguments)}function bn(e){var t=function(){if("undefined"==typeof Reflect||!rt.a)return!1;if(rt.a.sham)return!1;if("function"==typeof Proxy)return!0;try{return Boolean.prototype.valueOf.call(rt()(Boolean,[],function(){})),!0}catch(e){return!1}}();return function(){var n,r=Object(dt.a)(e);if(t){var i=Object(dt.a)(this).constructor;n=rt()(r,arguments,i)}else n=r.apply(this,arguments);return Object(lt.a)(this,n)}}function _n(e,t){var n=void 0!==wt.a&&xt()(e)||e["@@iterator"];if(!n){if(Array.isArray(e)||(n=function(e,t){var n;if(!e)return;if("string"==typeof e)return wn(e,t);var r=gt()(n=Object.prototype.toString.call(e)).call(n,8,-1);"Object"===r&&e.constructor&&(r=e.constructor.name);if("Map"===r||"Set"===r)return bt()(e);if("Arguments"===r||/^(?:Ui|I)nt(?:8|16|32)(?:Clamped)?Array$/.test(r))return wn(e,t)}(e))||t&&e&&"number"==typeof e.length){n&&(e=n);var r=0,i=function(){};return{s:i,n:function(){return r>=e.length?{done:!0}:{done:!1,value:e[r++]}},e:function(e){throw e},f:i}}throw new TypeError("Invalid attempt to iterate non-iterable instance.\nIn order to be iterable, non-array objects must have a [Symbol.iterator]() method.")}var o,a=!0,s=!1;return{s:function(){n=n.call(e)},n:function(){var e=n.next();return a=e.done,e},e:function(e){s=!0,o=e},f:function(){try{a||null==n.return||n.return()}finally{if(s)throw o}}}}function wn(e,t){(null==t||t>e.length)&&(t=e.length);for(var n=0,r=new Array(t);n<t;n++)r[n]=e[n];return r}pn&&(fn.delete("id_token"),window.history.replaceState(null,null,"#".concat(fn.toString()))),hn&&(fn.delete("access_token"),fn.delete("expires_in"),fn.delete("scope"),fn.delete("token_type"),window.history.replaceState(null,null,"#".concat(fn.toString())));var kn=function(){function e(t,n){Object(ot.a)(this,e),this._emitErrorDelegate=this._emitError.bind(this),this._initDelegate=this._init.bind(this),this._onErrorDelegate=this._onError.bind(this),this._resetRetryTimesDelegate=this._resetRetryTimes.bind(this),this._onerror=this._onmessage=this._onopen=Function.prototype,this._env=t,this._state=n,this._errorEmitter=new pt.a,this._closed=!1;for(var r=arguments.length,i=new Array(r>2?r-2:0),o=2;o<r;o++)i[o-2]=arguments[o];this._params=i,this._listeners={},this._resetRetryTimes(),this._init()}return Object(at.a)(e,[{key:"_emitError",value:function(e){this._errorEmitter.emit("error",new ErrorEvent("error",{colno:e.colno,error:e,filename:e.filename,lineno:e.lineno,message:e.message}))}},{key:"_init",value:function(){if(!this._closed)for(var e in this._source=Ct(Pt.EventSourcePolyfill,Object(it.a)(this._params)),this._source.addEventListener("error",this._onErrorDelegate),this._source.addEventListener("open",this._resetRetryTimesDelegate),this._source.onerror=this._onerror,this._source.onmessage=this._onmessage,this._source.onopen=this._onopen,this._listeners){var t,n=_n(this._listeners[e]);try{for(n.s();!(t=n.n()).done;){var r=t.value;this._source.addEventListener(e,r)}}catch(e){n.e(e)}finally{n.f()}}}},{key:"_onError",value:function(e){e.status>=500&&this._retryAttempts>0?(this._retryTimeout=setTimeout(this._initDelegate,this._retryIn),this._retryAttempts--,this._retryIn=250*Math.pow(2,2-this._retryAttempts+1)):401!==e.status&&403!==e.status||!this._retryAuthz?this._errorEmitter.emit("error",e):(gn(this._env,this._state).then(this._initDelegate).catch(this._emitErrorDelegate),this._retryAuthz=!1)}},{key:"_resetRetryTimes",value:function(){this._retryAttempts=2,this._retryAuthz=!0,this._retryIn=250}},{key:"addEventListener",value:function(e,t){"error"===e?this._errorEmitter.on("error",t):(this._listeners[e]=this._listeners[e]||[],this._listeners[e].push(t),this._source.addEventListener(e,t))}},{key:"close",value:function(){return this._closed=!0,clearTimeout(this._retryTimeout),this._source.close()}},{key:"dispatchEvent",value:function(){var e;return(e=this._source).dispatchEvent.apply(e,arguments)}},{key:"removeEventListener",value:function(e,t){"error"===e?this._errorEmitter.off("error",t):(jt()(this._listeners[e],[t]),this._source.removeEventListener(e,t))}}]),e}();function xn(e,t){return function(n){Object(ut.a)(i,n);var r=bn(i);function i(){var n;Object(ot.a)(this,i);for(var o=arguments.length,a=new Array(o),s=0;s<o;s++)a[s]=arguments[s];return r.call.apply(r,f()(n=[this,e,t]).call(n,a))}return i}(kn)}["onerror","onmessage","onopen"].forEach(function(e){Object.defineProperty(kn.prototype,e,{get:function(){return this["_".concat(e)]},set:function(t){this["_".concat(e)]=this._source[e]=t}})}),["readyState","url","withCredentials"].forEach(function(e){Object.defineProperty(kn.prototype,e,{get:function(){return this._source[e]}})}),Ae()(kn.prototype,Object(At.pick)(["CONNECTING","OPEN","CLOSED"],Pt.EventSourcePolyfill.prototype));var En=n(15),Sn=n.n(En),Tn=n(110),Cn=n.n(Tn),On=n(408),jn=n.n(On),An=n(691),Pn=n.n(An),Mn=n(164),Nn=n.n(Mn),In=n(97),Ln=n.n(In),Dn=n(222),Rn=n.n(Dn),Bn=n(34),Fn=n.n(Bn),Un=n(258),qn=n.n(Un),zn=n(22),Hn=n.n(zn),Vn=n(518),Wn=n.n(Vn),Yn=n(662),Gn=n.n(Yn),Kn=n(203),$n=n.n(Kn);var Xn=Me()(2,function(e,t){return e?zt()(function(n,r){var i=!1,o=function(e){return function(t){i=!0,clearTimeout(s),e(t)}},a=t.fork(o(n),o(r),o(Function.prototype)),s=setTimeout(function(){i||(a(),n(new Error("Timeout after ".concat(e,"ms"))))},e);return a}):t}),Qn=function(e){return Wn()(e,["response","status"])},Zn=Ee()(function(e){return Nn()(O()(X()("OKTA_CLIENT_ID",e)),Qn(jn()(Te()(Fn.a,[401,403]))))}),Jn=Qn(qn()(500)),er=Ln()(Qn(Boolean)),tr=Yt({when:ge()(Jn,er),tries:3},Pn.a),nr=Hn()([],["roles"]),rr=Hn()("",["subscription","status"]),ir=Ee()(function(e,t,n){var r,i,o=Object(s.a)(n,2)[1],a=Sn()(r=[t,o]).call(r,nr),c=Object(s.a)(a,2),u=c[0],l=c[1],d=Sn()(i=[t,o]).call(i,rr),f=Object(s.a)(d,2),p=f[0],h=f[1];Gn()(u,l).length>0&&e.emit("change:roles",o,t),p!==h&&e.emit("change:status",o,t)}),or=Ee()(function(e,t,n){var r,i=t.RISE_ACCOUNTS_URI;return function(e){var t;return Cn()(t=window.location.hostname).call(t,e)}(t.RISE_DOMAIN)&&i&&Cn()(r=n.message).call(r,"redirect_uri")?Pn()({method:"GET",url:"".concat(i,"/api/subdomain_active")}).chain(function(t){return!1===t.data?e.emit("change:subdomain"):e.emit("unauthorized",n),zt.a.Rejected(n)}):(e.emit("unauthorized",n),zt.a.Rejected(n))}),ar=Ee()(function(e,t,n,r){return null!=n&&n.sub!==r[1].sub?(e.emit("unauthorized",t),zt.a.Rejected(t)):zt.a.of(r)}),sr=Ee()(function(e,t,n,r,i){var o,a=n.get(),c=Object(s.a)(a,2)[1];return Sn()(o=ln(t,n,void 0).bichain(or(e,t),ar(e,i,c))).call(o,D()(ir(e,c))).chain(function(){return tr(r)})}),cr=$n()(4,function(e,t,n,r){return Vt()(Zn(t),sr(e,t,n,r),zt.a.Rejected)}),ur=Ee()(function(e,t,n,r){return tr(r).bichain(cr(e,t,n,r),zt.a.of)}),lr=Ee()(function(e,t,n,r){return Xn(r.timeout,ur(e,t,n,Rn()("timeout",r)))}),dr=function(e){return Ie()([1,"sub"],e.get())};function fr(){return(fr=Object(c.a)(l.a.mark(function e(t,n,r,i){var o,a,s,c;return l.a.wrap(function(e){for(;;)switch(e.prev=e.next){case 0:return o=dr(r),e.next=3,Ge(t,{emit:!1},n,r);case 3:return e.prev=3,e.next=6,qe(n,r,i);case 6:return a=e.sent,e.next=9,dn(n,r,a);case 9:return s=e.sent,c=dr(r),o&&o!==c&&t.emit("session:closed"),e.abrupt("return",s);case 15:throw e.prev=15,e.t0=e.catch(3),o&&t.emit("session:closed"),e.t0;case 19:case"end":return e.stop()}},e,null,[[3,15]])}))).apply(this,arguments)}var pr=Me()(4,function(e,t,n,r){return fr.apply(this,arguments)}),hr=n(344),mr=n.n(hr);function vr(e){return mr.a.parse(document.cookie)[e]}var gr=Me()(2,function(e,t){var n=e.SESSION_COOKIE_DOMAIN||window.location.host;document.cookie=mr.a.serialize(t,"",{domain:n,expires:new Date(0),path:"/",secure:!0})});var yr=Me()(3,function(e,t,n){var r=Object(s.a)(n,1)[0];if(t){var i=e.SESSION_COOKIE_DOMAIN||window.location.host;document.cookie=mr.a.serialize(t,r,{domain:i,path:"/",secure:!0})}});function br(e,t){var n=v()(e);if(y.a){var r=y()(e);t&&(r=_()(r).call(r,function(t){return k()(e,t).enumerable})),n.push.apply(n,r)}return n}function _r(e){for(var t=1;t<arguments.length;t++){var n=null!=arguments[t]?arguments[t]:{};t%2?br(Object(n),!0).forEach(function(t){Object(a.a)(e,t,n[t])}):E.a?Object.defineProperties(e,E()(n)):br(Object(n)).forEach(function(t){Object.defineProperty(e,t,k()(n,t))})}return e}var wr=["addListener","listenerCount","listeners","off","on","once","removeAllListeners","removeListener"],kr=Ee()(function(e,t,n){return Oe()(n,[e,t])}),xr=function(e){return wr.reduce(function(t,n){return t[n]=e[n].bind(e),t},{})};var Er,Sr,Tr,Cr=n(27),Or=n.n(Cr),jr=n(89),Ar=o.e?window.env:Or()(window.env,{ACCESS_COOKIE_NAME:Object(jr.j)(),REDIRECT_URI:window.location.origin+"/auth-callback"}),Pr=(Er=Ar,Sr=new mt,Tr=function(e){return{clear:function(){gr(e,e.SESSION_COOKIE_NAME),gr(e,e.ACCESS_COOKIE_NAME)},get:function(){var t=vr(e.SESSION_COOKIE_NAME),n=vr(e.ACCESS_COOKIE_NAME);return[t,t?$t(t):null,n,n?$t(n):null]},set:function(t,n){var r=t?$t(t):null,i=n?$t(n):null;yr(e,e.SESSION_COOKIE_NAME,[t,r]),yr(e,e.ACCESS_COOKIE_NAME,[n,i])}}}(Er),_r(_r({getAuthorizationUrl:tt,EventSource:xn(Er,Tr)},xr(Sr)),Te()(kr(Er,Tr),{authenticate:qe,closeSession:Ge(Sr,{emit:!0}),request:lr(Sr),resetSession:gn,resumeSession:mn,startSession:pr(Sr)}))),Mr=Pr.closeSession,Nr=Pr.on,Ir=Pr.request,Lr=Pr.resetSession,Dr=Pr.resumeSession,Rr=(Pr.startSession,Pr.getAuthorizationUrl),Br=n(134),Fr=n.n(Br),Ur=n(69),qr=n.n(Ur),zr=n(50),Hr=n.n(zr),Vr=function(e,t){var n,r;return f()(n=f()(r="".concat(Object(o.c)("ID_MAPPER_URI"),"/v1/avatars/")).call(r,encodeURIComponent(e),"?size=")).call(n,t)},Wr=Fr()({features:Hr()({},"features"),subscription:qr()(["features"])}),Yr=jn()([ke,_e,Ln()(we)]);function Gr(e,t){var n=v()(e);if(y.a){var r=y()(e);t&&(r=_()(r).call(r,function(t){return k()(e,t).enumerable})),n.push.apply(n,r)}return n}function Kr(e){for(var t=1;t<arguments.length;t++){var n=null!=arguments[t]?arguments[t]:{};t%2?Gr(Object(n),!0).forEach(function(t){Object(a.a)(e,t,n[t])}):E.a?Object.defineProperties(e,E()(n)):Gr(Object(n)).forEach(function(t){Object.defineProperty(e,t,k()(n,t))})}return e}var $r="/auth-callback",Xr="/auth-error",Qr=jr.d,Zr=function(){return window.location.pathname===$r},Jr=!1,ei=!1,ti=function(){var e=new h.a(window.location.search);return function(e){var t;if(!Jr){var n=z()();Jr=!0,window.localStorage.setItem(n,e);var r=Rr({client_id:Object(o.c)("OKTA_CLIENT_ID"),issuer:Object(o.c)("OIDC_ISSUER_URI"),redirect_uri:f()(t="".concat(window.location.origin)).call(t,$r),response_mode:"fragment",scope:Object(o.c)("OIDC_SCOPE"),state:n,prompt:null});window.location.href=r}}(e.has("redirect_url")?e.get("redirect_url"):window.location.href)},ni=function(){if(!ei){var e=Object(jr.b)(),t=Object(jr.a)();M()(e)?(ae({event:"Unexpected Logout",payload:{category:"auth",userId:t,detail:"id from cookie was null"}}),T.a.notify("Unexpected Logout",function(n){n.severity="info",n.addMetadata("User Meta",{idFromToken:t,idFromCookie:e,detail:"id from cookie was null"})}),ei=!0,oi({onLogout:function(){return window.location.reload(!0)},reason:"Unexpected logout: user id/session cookie missing"})):e!==t&&(ae({event:"Unexpected Logout",payload:{category:"auth",userId:e,idFromToken:t,detail:"Session/Token ID Mismatch"}}),T.a.notify("Unexpected Logout",function(n){n.severity="info",n.addMetadata("User Meta",{idFromToken:t,idFromCookie:e,detail:"Session/Token ID Mismatch"})}),ei=!0,Lr().then(function(){return window.location.reload(!0)}))}},ri=function(){var e=Object(c.a)(l.a.mark(function e(t){var n,r,i,a,c,u,d,f,p,h,m,v,g,y,b;return l.a.wrap(function(e){for(;;)switch(e.prev=e.next){case 0:return e.prev=0,e.next=3,Dr();case 3:if(n=e.sent,r=Object(s.a)(n,4),i=r[1],a=r[2],c=r[3],u=c.aid,ae({event:"Setting Session Cookie",payload:{category:"auth",userId:u,detail:"Resuming existing session"}}),Object(jr.k)(u),!Zr()){e.next=14;break}return t(),e.abrupt("return");case 14:return d=i.first_name,f=i.last_name,p=i.launchdarkly,h=i.staff,m={large:Vr(l=u,"large"),medium:Vr(l,"medium"),micro:Vr(l,"micro"),mini:Vr(l,"mini"),small:Vr(l,"small")},v={author:u,profile:{avatars:m,first_name:d,user_id:u,last_name:f,staff:h}},g=function(){return oi({onLogout:O()(null)})},y=function(e){return t(Kr(Kr(Kr({},v),Wr(e)),{},{launchdarkly:p,token:a}))},e.next=22,pe(g).then(D()(y)).catch(function(){return t(Kr(Kr({},v),{},{token:a}))});case 22:if(b=e.sent,!Yr(b)){e.next=28;break}return ae({event:"Unexpected Logout",payload:{category:"auth",userId:Object(jr.b)(),subscription:b,detail:"Invalid Subscription"}}),T.a.notify("Unexpected Logout",function(e){e.severity="info",e.addMetadata("User Meta",{userIdFromCookie:Object(jr.b)(),subscription:b,detail:"Invalid Subscription"})}),oi({onLogout:function(){return window.location="".concat(Object(o.c)("THREESIXTY_FRONTEND_URI"),"/rise")}}),e.abrupt("return");case 28:Y(ni),e.next=36;break;case 31:e.prev=31,e.t0=e.catch(0),ae({event:"Unexpected Logout",payload:{category:"auth",userId:Object(jr.b)(),error:e.t0,detail:"Error Resuming Session"}}),T.a.notify(e.t0,function(e){e.severity="info",e.addMetadata("User Meta",{userId:Object(jr.b)(),detail:"Error Resuming Session"})}),oi({onLogout:function(){return window.location.reload(!0)}});case 36:case"end":return e.stop()}var l},e,null,[[0,31]])}));return function(t){return e.apply(this,arguments)}}(),ii=function(e){var t=e.onFetchTokens;if(Zr())ri(t);else{var n=Object(jr.b)(),r=Object(jr.a)();M()(n)||n!==r?ti():ri(t)}},oi=function(e){var t=e.onLogout,n=e.reason;n&&ae({event:"Logout",payload:{category:"auth",userId:Object(jr.b)(),detail:n}}),Object(jr.i)(),Mr().then(t)},ai=A()(U.a.parse,I()(1,1/0)),si=function(e){var t=e.location;return function(){var e,n,r=t.hash,i=t.pathname,o=ai(r),a=o.state,s=o.error,c=o.error_description;s?(T.a.notify(s,function(e){e.severity="info",e.addMetadata("Logout Error",{reason:"Error encountered when parsing auth callback.",error_description:c})}),oi({onLogout:(n=c,function(){var e;return window.location.href=f()(e="".concat("/auth-error","?description=")).call(e,n)}),reason:f()(e="Error encountered when parsing auth callback. Error: ".concat(s,"; description: ")).call(e,c)})):ii({onFetchTokens:function(){return e=i,t=a,n=window.localStorage.getItem(t)||"/",r=n===e?"/":n,window.localStorage.removeItem(t),void(window.location.href=r);var e,t,n,r}})}},ci=Object(B.f)(function(e){return Object(R.useEffect)(si(e),[]),null}),ui=n(202),li=n.n(ui),di=n(98),fi=n.n(di),pi=n(25),hi=n.n(pi),mi=n(519),vi=n.n(mi),gi=function(){var e,t=Te()(encodeURIComponent,vi()(["hash","pathname"],window.location)),n=Object(s.a)(t,2),r=n[0],i=n[1];window.location.href=f()(e="/login#c=".concat(i)).call(e,r)},yi=function(){window.location.href="/"},bi=null,_i=null,wi=jr.d,ki=gi,xi=Mr,Ei=hi()(Hr()([],"roles"),We()(fi()("author"),yi)),Si=hi()(Hn()("",["subscription","status"]),We()(fi()(li.a,["active","in_trial","non_renewing"]),yi)),Ti=function(){return window.location.reload()},Ci=function(){var e=Object(c.a)(l.a.mark(function e(t){var n,r,i,o,a,c,u,d,f,p;return l.a.wrap(function(e){for(;;)switch(e.prev=e.next){case 0:return n=t.onFetchTokens,e.prev=1,e.next=4,Dr();case 4:return r=e.sent,i=Object(s.a)(r,2),o=i[0],a=i[1],c=a.launchdarkly,u=a.sub,d=a.staff,f=a.subscription,p={user_id:u,staff:d},Si(a),n({author:u,launchdarkly:c,profile:p,subscription:f,token:o}),Nr("change:roles",Ei),Nr("change:status",Si),Nr("change:subdomain",Ti),Nr("unauthorized",gi),Nr("session:closed",gi),e.abrupt("return",o);case 20:e.prev=20,e.t0=e.catch(1),gi();case 23:case"end":return e.stop()}},e,null,[[1,20]])}));return function(t){return e.apply(this,arguments)}}();n.d(t,"a",function(){return ji}),n.d(t,"b",function(){return Ai});var Oi=o.e?i:r,ji=Oi.getToken,Ai=Oi.request},function(e,t,n){"use strict";var r=n(1344);function i(e){this.message=e}i.prototype=new Error,i.prototype.name="InvalidTokenError",e.exports=function(e,t){if("string"!=typeof e)throw new i("Invalid token specified");var n=!0===(t=t||{}).header?0:1;try{return JSON.parse(r(e.split(".")[n]))}catch(e){throw new i("Invalid token specified: "+e.message)}},e.exports.InvalidTokenError=i},function(e,t,n){"use strict";e.exports=function(e){var t,n={};if(!(e instanceof Object)||Array.isArray(e))throw new Error("keyMirror(...): Argument must be an object.");for(t in e)e.hasOwnProperty(t)&&(n[t]=t);return n}},function(e,t,n){"use strict";(function(e){n.d(t,"h",function(){return P}),n.d(t,"g",function(){return M}),n.d(t,"f",function(){return N}),n.d(t,"b",function(){return I}),n.d(t,"c",function(){return L}),n.d(t,"d",function(){return D}),n.d(t,"e",function(){return R}),n.d(t,"a",function(){return B});var r=n(3),i=n.n(r),o=n(28),a=n(8),s=n(9),c=n(6),u=n(10),l=n(13),d=n(5),f=n(4),p=n.n(f),h=n(15),m=n.n(h),v=n(39),g=n.n(v),y=(n(1869),n(0)),b=n(1),_=n.n(b),w=n(2),k=n.n(w),x=n(59),E=n(99),S=n(77),T=n(49),C=n(40),O=n(100);function j(e){var t=function(){if("undefined"==typeof Reflect||!i.a)return!1;if(i.a.sham)return!1;if("function"==typeof Proxy)return!0;try{return Boolean.prototype.valueOf.call(i()(Boolean,[],function(){})),!0}catch(e){return!1}}();return function(){var n,r=Object(d.a)(e);if(t){var o=Object(d.a)(this).constructor;n=i()(r,arguments,o)}else n=r.apply(this,arguments);return Object(l.a)(this,n)}}var A=n(62).b.blocks,P=function(t){Object(u.a)(r,t);var n=j(r);function r(){var e,t;Object(a.a)(this,r);for(var i=arguments.length,o=new Array(i),s=0;s<i;s++)o[s]=arguments[s];return(t=n.call.apply(n,p()(e=[this]).call(e,o))).renderTextDelegate=t.renderText.bind(Object(c.a)(t)),t.renderHeadingDelegate=t.renderHeading.bind(Object(c.a)(t)),t}return Object(s.a)(r,[{key:"renderHeading",value:function(t){var n=t.heading,r=n||null;return e.createElement(C.a,{value:r})}},{key:"renderText",value:function(t){var n=t.paragraph;return e.createElement(S.a,{className:"block-text__col brand--body",value:n||""})}},{key:"render",value:function(){var t,n,r=this.props,i=r.items,o=r.type,a=r.heading,s=r.columns,c=r.settings,u=r.renderHeading,l=void 0===u?this.renderHeadingDelegate:u,d=r.renderText,f=void 0===d?this.renderTextDelegate:d,p=c.paddingTop,h=c.paddingBottom,v=c.backgroundColor,b=c.entranceAnimation,_=k()("block-text block-text--".concat(o),{"block-text--no-animation":!b}),w={backgroundColor:Object(x.a)("",v),paddingTop:"".concat(10*p,"px"),paddingBottom:"".concat(10*h,"px")},E=a?"heading"===a?"h2":"h3":"span";return e.createElement("div",{className:_,style:w},e.createElement("div",{className:"block-text__container","data-ba":A.blockText},e.createElement("div",{className:"block-text__row"},""!==a?m()(t=g()(i).call(i,0,1)).call(t,function(t){return e.createElement("div",{className:"block-text__col brand--head",key:t.id},e.createElement(E,null,l(t)))}):null),e.createElement("div",{className:"block-text__row"},"heading"!==o?m()(n=g()(i).call(i,0,s)).call(n,function(t){return e.createElement(y.Fragment,{key:t.id},f(t))}):null)))}}],[{key:"propTypes",get:function(){return{lessonId:_.a.any,blockId:_.a.any,items:_.a.array.isRequired,settings:_.a.object.isRequired,type:_.a.string,heading:_.a.string,columns:_.a.number}}},{key:"defaultProps",get:function(){return{type:"onecol",heading:"",columns:1,items:[]}}}]),r}(e.Component),M=function(t){return e.createElement(P,Object(o.a)({type:"twocol",columns:2},t))},N=function(t){return e.createElement(P,Object(o.a)({type:"threecol",columns:3},t))},I=function(t){return e.createElement(P,Object(o.a)({type:"heading",heading:"heading"},t))},L=function(t){return e.createElement(P,Object(o.a)({type:"heading",heading:"subheading"},t))},D=function(t){return e.createElement(P,Object(o.a)({heading:"heading"},t))},R=function(t){return e.createElement(P,Object(o.a)({heading:"subheading"},t))},B=function(t){Object(u.a)(r,t);var n=j(r);function r(){var e,t;Object(a.a)(this,r);for(var i=arguments.length,o=new Array(i),s=0;s<i;s++)o[s]=arguments[s];return(t=n.call.apply(n,p()(e=[this]).call(e,o))).renderCaptionDelegate=t.renderCaption.bind(Object(c.a)(t)),t}return Object(s.a)(r,[{key:"renderCaption",value:function(t){var n=t.caption;return e.createElement(S.a,{className:"block-text__code-caption brand--body brand--linkColor",value:n||""})}},{key:"render",value:function(){var t,n=this.props,r=n.animateBlockEntrance,i=n.isLearner,o=n.items,a=n.labels.codeGroup,s=n.settings,c=n.renderCaption,u=void 0===c?this.renderCaptionDelegate:c,l=s.paddingTop,d=s.paddingBottom,f=s.backgroundColor,p=s.entranceAnimation,h=s.snippetBackgroundColor,v=k()("block-text block-text--code",{"block-text--padding-top":2===Number(l),"block-text--padding-bottom":2===Number(d),"block-text--no-animation":!p}),y={backgroundColor:Object(x.a)("",f),paddingTop:"".concat(10*l,"px"),paddingBottom:"".concat(10*d,"px")};return e.createElement("div",{className:v,style:y,"data-ba":A.blockText},e.createElement(T.a,{animateBlockEntrance:r,animateIn:"fadeIn",isLearner:i},e.createElement("div",{className:"block-text__container"},m()(t=g()(o).call(o,0,1)).call(t,function(t){var n=Object(O.a)(t);return e.createElement("div",{className:"block-text__row",key:t.id},e.createElement("div",{"aria-label":a,className:"block-text__col",role:O.b},e.createElement("figure",{"aria-labelledby":n.figcaptionId,className:"block-text__figure",role:"figure"},e.createElement("pre",{className:"block-text__code","data-ba":A.blockText,style:{backgroundColor:Object(x.a)("",h)},dangerouslySetInnerHTML:{__html:Object(E.a)(t.code)}}),t.caption&&e.createElement("figcaption",{id:n.figcaptionId},u(t)))))}))))}}],[{key:"propTypes",get:function(){return{lessonId:_.a.any,blockId:_.a.any,items:_.a.array.isRequired,settings:_.a.object.isRequired}}}]),r}(e.Component)}).call(this,n(0))},function(e,t){e.exports=
/** @license ISC License (c) copyright 2016 original and current authors */
function(e){return Array.isArray(e)}},function(e,t){var n={}.hasOwnProperty;e.exports=function(e,t){return n.call(e,t)}},function(e,t,n){var r=n(368);e.exports=function(e){return Object(r(e))}},function(e,t,n){var r,i=n(48);e.exports=(r="\t\n\v\f\r   ᠎             　\u2028\u2029\ufeff","function"==typeof String.prototype.trim&&!r.trim()&&"​".trim()?i(function(e){return e.trim()}):i(function(e){var t=new RegExp("^["+r+"]["+r+"]*"),n=new RegExp("["+r+"]["+r+"]*$");return e.replace(t,"").replace(n,"")}))},function(e,t,n){(function(t){var n="-0123456789ABCDEFGHIJKLMNOPQRSTUVWXYZ_abcdefghijklmnopqrstuvwxyz",r=t.crypto||t.msCrypto,i=Math.floor,o=Math.random;e.exports=r&&r.getRandomValues?function(e){void 0===e&&(e=16);var t=new Uint8Array(e);return r.getRandomValues(t),"function"!=typeof t.reduce&&(t=[].slice.call(t)),t.reduce(function(e,t){return e+n[t%64]},"")}:function(e){void 0===e&&(e=16);for(var t="";t.length<e;)t+=n[i(o()*n.length)];return t}}).call(this,n(95))},function(e,t){e.exports=function(e){if(null==e)throw TypeError("Can't call method on "+e);return e}},function(e,t){e.exports=function(e){return e.webpackPolyfill||(e.deprecate=function(){},e.paths=[],e.children||(e.children=[]),Object.defineProperty(e,"loaded",{enumerable:!0,get:function(){return e.l}}),Object.defineProperty(e,"id",{enumerable:!0,get:function(){return e.i}}),e.webpackPolyfill=1),e}},function(e,t){e.exports=
/** @license ISC License (c) copyright 2016 original and current authors */
function(e){return"function"==typeof e}},function(e,t){e.exports=
/** @license ISC License (c) copyright 2016 original and current authors */
function(e){return"function"==typeof e}},function(e,t){var n=Array.isArray;e.exports=n},function(e,t){e.exports=
/** @license ISC License (c) copyright 2016 original and current authors */
function(e){return"function"==typeof e}},function(e,t,n){var r=n(1055),i="object"==typeof self&&self&&self.Object===Object&&self,o=r||i||Function("return this")();e.exports=o},function(e,t){var n=Array.isArray;e.exports=n},function(e,t,n){var r=n(121),i=n(720);function o(t){return"function"==typeof r&&"symbol"==typeof i?(e.exports=o=function(e){return typeof e},e.exports.default=e.exports,e.exports.__esModule=!0):(e.exports=o=function(e){return e&&"function"==typeof r&&e.constructor===r&&e!==r.prototype?"symbol":typeof e},e.exports.default=e.exports,e.exports.__esModule=!0),o(t)}e.exports=o,e.exports.default=e.exports,e.exports.__esModule=!0},function(e,t,n){var r=n(18);e.exports=r(function(e,t){return Number(e)+Number(t)})},function(e,t,n){var r=n(392);e.exports=r(1,"split")},function(e,t,n){var r=n(18);e.exports=r(function(e,t){return e/t})},function(e,t,n){var r=n(18),i=n(127),o=n(1497);e.exports=r(i(["all"],o,function(e,t){for(var n=0;n<t.length;){if(!e(t[n]))return!1;n+=1}return!0}))},function(e,t,n){var r=n(18);e.exports=r(function(e,t){return e<=t})},function(e,t,n){var r=n(58);e.exports=r(function(e,t,n){return n.replace(e,t)})},function(e,t,n){e.exports=n(1340)},function(e,t,n){"use strict";n.d(t,"b",function(){return v}),n.d(t,"c",function(){return g}),n.d(t,"d",function(){return y});var r,i=n(11),o=n(52),a=n.n(o),s=n(16),c=n.n(s),u=n(27),l=n.n(u),d=n(61),f=a()("rise/sessionPreferences/"),p=f("LOAD_SESSION_PREFERENCES"),h=f("SET_PREFERS_KEYBOARD_NAVIGATION"),m=f("SET_STARTING_COURSE_LESSON_SELECTED");t.a=Object(d.c)({prefersKeyboardNavigation:!1,startedCourseWithLessonSelected:!1},(r={},Object(i.a)(r,p,l.a),Object(i.a)(r,h,function(e,t){return l()(e,{prefersKeyboardNavigation:t})}),Object(i.a)(r,m,function(e,t){return l()(e,{startedCourseWithLessonSelected:t})}),r));var v=c()(Object(d.a)(p,null)),g=Object(d.a)(h),y=Object(d.a)(m)},function(e,t,n){"use strict";n.d(t,"b",function(){return S}),n.d(t,"a",function(){return T});var r=n(39),i=n.n(r),o=n(16),a=n.n(o),s=n(7),c=n.n(s),u=n(98),l=n.n(u),d=n(34),f=n.n(d),p=n(90),h=n.n(p),m=n(137),v=n.n(m),g=n(25),y=n.n(g),b=n(50),_=n.n(b),w=n(255),k=n.n(w),x=n(99),E=c()(l()(".svg"),_()("","originalUrl")),S=h()(E,a()({width:"500rem"}),a()({})),T=function(e){var t=e.alt,n=e.caption,r=e.fileName,o=e.key;if('""'===t)return"";if(t)return t;if(n){var a=Object(x.e)(n);if(a)return a}if(r)return r;if(o){var s,c=i()(s=o.split("/")).call(s,-1)[0];if(c)return c}},C=function(e){return y()(_()("","originalUrl"),k()("."),v.a,f()(e))};C("svg"),C("gif")},function(e,t,n){"use strict";n.d(t,"a",function(){return P});var r,i,o=n(4),a=n.n(o),s=n(56),c=n.n(s),u=n(164),l=n.n(u),d=n(97),f=n.n(d),p=n(65),h=n.n(p),m=n(177),v=n.n(m),g=n(30),y=n.n(g),b=n(206),_=n.n(b),w=n(25),k=n.n(w),x=n(176),E=n.n(x),S=n(14),T=n.n(S),C=n(21),O=function(e){return"Accessibility"===e.title},j=f()(O),A=[{title:"Course Overview",labels:a()(r=[{name:"courseStart",text:"START COURSE"},{name:"courseResume",text:"RESUME COURSE"}]).call(r,C.e?[]:[{name:"courseDetails",text:"DETAILS"}])},{title:"Global",labels:a()(i=[{name:"courseHome",text:"Home"},{name:"lessonComplete",text:"80% COMPLETE"},{name:"lessonName",text:"Lesson 4 of 7"},{name:"lessonRestricted",text:"Lessons must be completed in order"},{name:"courseSkipToLesson",text:"SKIP TO LESSON"},{name:"search",text:"search"},{name:"results",text:"20 results"},{name:"result",text:"1 result"},{name:"noResults",text:'No results for "abc"'}]).call(i,C.e?[{name:"courseFinish",text:"Finish"}]:[])},{title:"Quiz & Knowledge Check",labels:[{name:"quizStart",text:"START QUIZ"},{name:"quizAcceptableResponses",text:"Acceptable responses"},{name:"quizQuestion",text:"Question"},{name:"quizAnswerPlaceholder",text:"Type your answer here"},{name:"quizSubmit",text:"SUBMIT"},{name:"quizNext",text:"NEXT"},{name:"quizIncorrect",text:"Incorrect"},{name:"quizCorrect",text:"Correct"},{name:"quizResults",text:"Quiz Results"},{name:"quizScore",text:"Your score 90%"},{name:"quizPassing",text:"PASSING 80%"},{name:"quizTakeAgain",text:"TAKE AGAIN"},{name:"quizRequirePassingScore",text:"Must pass quiz before continuing"},{name:"quizContinue",text:"Continue"}]},{title:"Process",labels:[{name:"processStepName",text:"Step 3 of 6"},{name:"processNextStep",text:"NEXT STEP"},{name:"processLessonName",text:"Lesson 5 Complete"},{name:"processStart",text:"START"},{name:"processStartAgain",text:"START AGAIN"},{name:"processSwipe",text:"Swipe to continue"}]},{title:"Sorting",labels:[{name:"sortingCardsCorrect",text:"6/8 Cards Correct"},{name:"sortingReplay",text:"REPLAY"}]},{title:"Embeds",labels:[{name:"embedViewOn",text:"VIEW ON YOUTUBE"},{name:"embedReadMore",text:"Read more"}]},{title:"Flashcards",labels:[{name:"blocksClickToFlip",text:"Click cards to flip"},{name:"blocksPreposition",text:"1 of 3"}]},{title:"Scenario",labels:[{name:"scenarioTryAgain",text:"TRY AGAIN"},{name:"scenarioContinue",text:"CONTINUE"},{name:"scenarioComplete",text:"Scenario Complete"},{name:"scenarioStartOver",text:"START OVER"}]},{title:"Exit Course (LMS)",labels:[{name:"courseExit",text:"EXIT COURSE"},{name:"salutation",text:"👋 Bye!"},{name:"exitMessage",text:"You may now leave this page."}]},{title:"Accessibility",labels:[{name:"overviewPageTitleSuffix",text:"Overview Page Title"},{name:"lessonHeaderLandmark",text:"Lesson Header"},{name:"timelineLandmark",text:"Timeline"},{name:"timelineCardGroupPrefix",text:"Timeline Card"},{name:"labeledGraphicMarkerLabel",text:"Labeled graphic marker"},{name:"labeledGraphicBubbleLabel",text:"Labeled graphic bubble"},{name:"labeledGraphicPreviousMarkerLabel",text:"Previous marker"},{name:"labeledGraphicNextMarkerLabel",text:"Next marker"},{name:"audioPlayerGroup",text:"Audio player. You can use the space bar to toggle playback and arrow keys to scrub."},{name:"seekSliderLabel",text:"Seek"},{name:"playButtonLabel",text:"Play"},{name:"pauseButtonLabel",text:"Pause"},{name:"videoPlayerGroup",text:"Video player. You can use the space bar to toggle playback and arrow keys to scrub."},{name:"embedPlayerGroup",text:"Embedded media player"},{name:"embedPhotoGroup",text:"Embedded photo"},{name:"embedLinkGroup",text:"Embedded web content"},{name:"embedVideoGroup",text:"Embedded video"},{name:"noteGroup",text:"Note"},{name:"statementGroup",text:"Statement"},{name:"numberedListGroup",text:"Numbered list"},{name:"checkboxListGroup",text:"Checkbox list"},{name:"bulletedListGroup",text:"Bulleted list"},{name:"quoteGroup",text:"Quote"},{name:"lessonContentLandmark",text:"Lesson Content"},{name:"imageGalleryGroup",text:"Image gallery"},{name:"imageAndTextGroup",text:"Image and text"},{name:"textOnImageGroup",text:"Text on image"},{name:"attachmentGroup",text:"File Attachment"},{name:"codeGroup",text:"Code"},{name:"numberedDividerGroup",text:"Numbered divider"},{name:"accordionGroup",text:"Accordion"},{name:"tabGroup",text:"Tab"},{name:"flashcardStackGroup",text:"Flashcard stack"},{name:"flashcardGridGroup",text:"Flashcard grid"},{name:"buttonGroup",text:"Button"},{name:"buttonStackGroup",text:"Button stack"},{name:"knowledgeCheckGroup",text:"Knowledge check"},{name:"storylineGroup",text:"Storyline"},{name:"processLandmark",text:"Process"},{name:"quizLandmark",text:"Quiz"},{name:"labeledGraphicLandmark",text:"Labeled Graphic"},{name:"sortingLandmark",text:"Sorting Activity"},{name:"urlEmbedLandmark",text:"URL/Embed"},{name:"flashcardFrontLabel",text:"Flashcard front"},{name:"flashcardBackLabel",text:"Flashcard back"},{name:"previousFlashCardLabel",text:"Previous flashcard"},{name:"nextFlashCardLabel",text:"Next flashcard"},{name:"feedbackGroup",text:"Feedback"}]}],P=(k()(h()(O),T()("labels"),E()("name"))(A),k()(y()(T()("labels")),v.a,y()(function(e){var t={};return t[e.name]=e.text,t}),_.a)(A));c()(A).call(A,l()(j,function(e){var t=e.title;return!C.e||"Exit Course (LMS)"!==t}))},function(e,t,n){"use strict";n.d(t,"a",function(){return c}),n.d(t,"b",function(){return u});var r=n(28),i=n(105),o=(n(1943),n(0)),a=n.n(o),s=["children","side"],c=function(e){var t=e.children,n=e.className;return a.a.createElement("div",{className:"authoring-tooltip ".concat(n||"")},t)},u=function(e){var t=e.children,n=e.side,o=Object(i.a)(e,s);return a.a.createElement("span",Object(r.a)({},o,{className:"authoring-tooltip__content authoring-tooltip__content--".concat(n)}),t)}},function(e,t,n){"use strict";Object.defineProperty(t,"__esModule",{value:!0}),t.Helpers=t.ScrollElement=t.ScrollLink=t.animateScroll=t.scrollSpy=t.Events=t.scroller=t.Element=t.Button=t.Link=void 0;var r=p(n(2577)),i=p(n(2582)),o=p(n(2583)),a=p(n(1211)),s=p(n(2175)),c=p(n(2173)),u=p(n(2232)),l=p(n(2172)),d=p(n(2234)),f=p(n(2584));function p(e){return e&&e.__esModule?e:{default:e}}t.Link=r.default,t.Button=i.default,t.Element=o.default,t.scroller=a.default,t.Events=s.default,t.scrollSpy=c.default,t.animateScroll=u.default,t.ScrollLink=l.default,t.ScrollElement=d.default,t.Helpers=f.default,t.default={Link:r.default,Button:i.default,Element:o.default,scroller:a.default,Events:s.default,scrollSpy:c.default,animateScroll:u.default,ScrollLink:l.default,ScrollElement:d.default,Helpers:f.default}},function(e,t,n){"use strict";n.d(t,"b",function(){return F});var r=n(413),i=n(99),o=n(1106),a=n.n(o),s=n(16),c=n.n(s),u=n(1107),l=n.n(u),d=n(193),f=n.n(d),p=n(106),h=n.n(p),m=n(34),v=n.n(m),g=n(267),y=n.n(g),b=n(78),_=n.n(b),w=n(1108),k=n.n(w),x=n(1109),E=n.n(x),S=n(1110),T=n.n(S),C=n(255),O=n.n(C),j=n(661),A=n.n(j),P=n(84),M=n.n(P),N=n(67),I=n.n(N),L=k()(v.a,["http","https"]),D=f()(_.a,O()(":")),R=f()(y()(E()(a.a),L),l.a),B=f()(T()(A()("//"),R),D),F=h()(function(e){return f()(function(e){return M()((t=e,n=B,function(e){return!t(e)||n(e)}),c()(""));var t,n}(e),r.htmlDecode,i.e)}),U=F(I.a);t.a=U},function(e,t,n){
/** @license ISC License (c) copyright 2016 original and current authors */
var r=n(111),i=n(81);e.exports=r(function(e,t,n){if(!i(e))throw new TypeError("flip: Function required for first argument");return r(e)(n,t)})},function(e,t,n){"use strict";e.exports=function(){}},function(e,t,n){var r=n(156),i=n(450),o=n(293),a=n(215),s=n(451),c=n(169),u=n(730),l=Object.getOwnPropertyDescriptor;t.f=r?l:function(e,t){if(e=a(e),t=s(t,!0),u)try{return l(e,t)}catch(e){}if(c(e,t))return o(!i.f.call(e,t),e[t])}},function(e,t){e.exports=Array.isArray||function(e){return null!=e&&e.length>=0&&"[object Array]"===Object.prototype.toString.call(e)}},function(e,t,n){var r=n(590),i=n(198).f,o=n(197),a=n(169),s=n(1269),c=n(119)("toStringTag");e.exports=function(e,t,n,u){if(e){var l=n?e:e.prototype;a(l,c)||i(l,c,{configurable:!0,value:t}),u&&!r&&o(l,"toString",s)}}},function(e,t,n){var r,i,o,a=n(1270),s=n(126),c=n(141),u=n(197),l=n(169),d=n(579),f=n(457),p=n(378),h=s.WeakMap;if(a||d.state){var m=d.state||(d.state=new h),v=m.get,g=m.has,y=m.set;r=function(e,t){if(g.call(m,e))throw new TypeError("Object already initialized");return t.facade=e,y.call(m,e,t),t},i=function(e){return v.call(m,e)||{}},o=function(e){return g.call(m,e)}}else{var b=f("state");p[b]=!0,r=function(e,t){if(l(e,b))throw new TypeError("Object already initialized");return t.facade=e,u(e,b,t),t},i=function(e){return l(e,b)?e[b]:{}},o=function(e){return l(e,b)}}e.exports={set:r,get:i,has:o,enforce:function(e){return o(e)?i(e):r(e,{})},getterFor:function(e){return function(t){var n;if(!c(t)||(n=i(t)).type!==e)throw TypeError("Incompatible receiver, "+e+" required");return n}}}},function(e,t){e.exports=function(e){return e&&e["@@transducer/reduced"]?e:{"@@transducer/value":e,"@@transducer/reduced":!0}}},function(e,t){var n,r,i=e.exports={};function o(){throw new Error("setTimeout has not been defined")}function a(){throw new Error("clearTimeout has not been defined")}function s(e){if(n===setTimeout)return setTimeout(e,0);if((n===o||!n)&&setTimeout)return n=setTimeout,setTimeout(e,0);try{return n(e,0)}catch(t){try{return n.call(null,e,0)}catch(t){return n.call(this,e,0)}}}!function(){try{n="function"==typeof setTimeout?setTimeout:o}catch(e){n=o}try{r="function"==typeof clearTimeout?clearTimeout:a}catch(e){r=a}}();var c,u=[],l=!1,d=-1;function f(){l&&c&&(l=!1,c.length?u=c.concat(u):d=-1,u.length&&p())}function p(){if(!l){var e=s(f);l=!0;for(var t=u.length;t;){for(c=u,u=[];++d<t;)c&&c[d].run();d=-1,t=u.length}c=null,l=!1,function(e){if(r===clearTimeout)return clearTimeout(e);if((r===a||!r)&&clearTimeout)return r=clearTimeout,clearTimeout(e);try{r(e)}catch(t){try{return r.call(null,e)}catch(t){return r.call(this,e)}}}(e)}}function h(e,t){this.fun=e,this.array=t}function m(){}i.nextTick=function(e){var t=new Array(arguments.length-1);if(arguments.length>1)for(var n=1;n<arguments.length;n++)t[n-1]=arguments[n];u.push(new h(e,t)),1!==u.length||l||s(p)},h.prototype.run=function(){this.fun.apply(null,this.array)},i.title="browser",i.browser=!0,i.env={},i.argv=[],i.version="",i.versions={},i.on=m,i.addListener=m,i.once=m,i.off=m,i.removeListener=m,i.removeAllListeners=m,i.emit=m,i.prependListener=m,i.prependOnceListener=m,i.listeners=function(e){return[]},i.binding=function(e){throw new Error("process.binding is not supported")},i.cwd=function(){return"/"},i.chdir=function(e){throw new Error("process.chdir is not supported")},i.umask=function(){return 0}},function(e,t){
/** @license ISC License (c) copyright 2016 original and current authors */
var n=Object.prototype.toString;e.exports=function(e){return!!e&&"[object Object]"===n.call(e)}},function(e,t){e.exports=
/** @license ISC License (c) copyright 2016 original and current authors */
[truncated: 2,663,264 more chars]
